# Supplementary material for: OPUS-DSD: deep structural disentanglement for cryo-EM single-particle analysis
Source: Nat Methods. 2023 Oct 9;20(11):1729–38. doi: 10.1038/s41592-023-02031-6 (PMC10630141; doi:10.1038/s41592-023-02031-6)
Supplement: Supplementary file 9 — Statistical source data. [file 41592_2023_2031_MOESM9_ESM.xlsx]

## Sheet: Figure 5g
Groud-truth	Ground-truth	conformation	OPUS-DSD	OPUS-DSD	class	cryoDRGN	cryoDRGN	class
8.9	0.5	a	4.9	0.5	0	3.6	1.4	0
11.1	1.1	b	15.4	1.2	1	4.5	4	1
6.4	3.6	c	4.1	2.6	2	6.9	1	2
5.8	-1.5	e	19.2	-0.6	3	6.8	0.9	3
17.6	0.8	f	6.2	0.9	4	4.2	0.3	4
20.2	0.4	g	10.2	1.1	5	4	1	5
36.5	-1.6	h	2.7	1	6	7.5	0.8	6
			5.8	1.1	7	1.4	0.5	7

## Sheet: Figure 5h
Groud-truth	Ground-truth		OPUS-DSD	OPUS-DSD		cryoDRGN	cryoDRGN
16.4	-0.6	a	6.3	0.4	0	4.6	-0.9	0
4.2	-2.7	b	11.3	0.9	1	3.5	1.1	1
7.4	1.1	c	7.9	0.3	2	8.9	-0.7	2
6.9	-1.1	e	20.4	-1.6	3	7.9	-0.4	3
13.7	2.1	f	8.9	-0.8	4	5.6	0	4
21	-1.4	g	3.7	-1.9	5	4.7	-0.7	5
39.2	-4.9	h	4.1	-0.5	6	8.7	-0.9	6
			8.1	-0.5	7	3.3	0	7

## Sheet: Figure 6e
3	ref3	2	-0.24
4	ref4	1.2	-0.34
5	ref5	5.8	0.14
6	ref6	1.4	-0.68
7	ref7	1.7	1
8	ref8	1.8	0.38
9	ref9	2.9	0.84

## Sheet: Figure 6g
0	vol0	1.5	0.74
1	vol1	1.3	0.92
2	vol2	1.4	0.18
3	vol3	1.6	0.97
4	vol4	1.1	0.75
5	vol5	0.93	0.46
6	vol6	0.93	0.1
7	vol7	0.65	-0.18
8	vol8	0.37	-0.073
9	vol9	3.3	2.9

## Sheet: Extended data figure 9e
ref0	11.3	-4.8	0
ref1	6.8	-2.1	1
ref2	5.4	0.35	2
ref3	4.5	0.23	3
ref4	4.1	-0.076	4

## Sheet: Extended data figure 9g
vol0	4	-0.46	0
vol1	13.2	-0.3	1
vol2	11.1	-4.9	2
vol3	8.7	0.95	3
vol4	1.2	0.19	4
vol5	1.5	1	5
vol6
vol7	3.3	0.35	7
vol8	5.6	-7.7	8
vol9	12.3	-3.8	9
