# Supplementary material for: OPUS-DSD: deep structural disentanglement for cryo-EM single-particle analysis
Source: Nat Methods. 2023 Oct 9;20(11):1729–38. doi: 10.1038/s41592-023-02031-6 (PMC10630141; doi:10.1038/s41592-023-02031-6)
Supplement: Supplementary file 10 — Statistical source data. [file 41592_2023_2031_MOESM10_ESM.xlsx]

## Sheet: Figure 5e
	Class 0	Class 1	Class 2	Class 3	Class 4	Class 5	Class 6	Class 7
Conf a	152	128	1319	331	2283	493	1180	2114
Conf b	148	275	392	227	1150	3989	538	1281
Conf c	156	982	2929	250	923	883	668	1209
Conf d	171	368	509	98	1226	734	3133	1761
Conf e	146	152	420	177	1368	716	2950	2071
Conf f	138	4599	727	208	593	662	438	635
Conf g	147	124	1024	3406	1028	685	234	1352
Conf h	133	222	903	2973	1262	872	445	1190
Total	1191	6850	8223	7670	9833	9034	9586	11613

## Sheet: Figure 5f
	Class 0	Class 1	Class 2	Class 3	Class 4	Class 5	Class 6	Class 7
Conf a	652	446	1382	842	822	1073	1948	834
Conf b	813	434	1278	848	752	1220	1562	1093
Conf c	747	457	1476	1097	679	889	1192	1463
Conf d	796	461	916	707	1010	1922	1164	1024
Conf e	762	454	973	750	959	1897	1498	707
Conf f	1048	651	1062	904	653	673	553	2456
Conf g	572	480	1828	1394	623	682	1902	519
Conf h	857	546	1879	1501	740	555	1272	650
Total	6247	3929	10794	8043	6238	8911	11091	8746

## Sheet: Extended Data Figure 6e
	Class 0	Class 1	Class 2	Class 3	Class 4	Class 5	Class 6	Class 7
Conf a	79	39	221	89	7236	61	200	75
Conf b	77	38	7503	131	48	79	41	83
Conf c	124	6517	732	179	124	67	158	99
Conf d	89	92	431	7104	110	61	21	92
Conf e	81	72	85	6513	1017	71	67	94
Conf f	7374	204	144	56	35	79	29	79
Conf g	84	44	58	48	159	65	7459	83
Conf h	93	114	151	197	107	4028	198	3112
Total	8001	7120	9325	14317	8836	4511	8173	3717

## Sheet: Extended Data Figure 6f
	Class 0	Class 1	Class 2	Class 3	Class 4	Class 5	Class 6	Class 7
Conf a	0	15	41	7926	4	14	0	0
Conf b	5	5	49	17	7901	17	6	0
Conf c	203	6938	228	150	412	65	3	1
Conf d	29	152	7687	77	46	1	7	1
Conf e	2	33	7620	308	18	3	16	0
Conf f	7516	333	9	2	96	34	8	2
Conf g	0	87	18	293	51	7356	29	166
Conf h	33	78	6	21	125	716	1373	5648
Total	7788	7641	15658	8794	8653	8206	1442	5818

## Sheet: Extended Data Figure 7a
	Class 0	Class 1	Class 2	Class 3	Class 4	Class 5	Class 6	Class 7
Conf a	152	128	1319	331	2283	493	1180	2114
Conf b	148	275	392	227	1150	3989	538	1281
Conf c	156	982	2929	250	923	883	668	1209
Conf d	171	368	509	98	1226	734	3133	1761
Conf e	146	152	420	177	1368	716	2950	2071
Conf f	138	4599	727	208	593	662	438	635
Conf g	147	124	1024	3406	1028	685	234	1352
Conf h	133	222	903	2973	1262	872	445	1190
Total	1191	6850	8223	7670	9833	9034	9586	11613

## Sheet: Extended Data Figure 7b
278	164	486	1431	2438	1299	1014	890
619	278	282	396	909	2948	502	2066
697	757	284	3023	941	1036	607	655
127	446	190	674	1252	1148	3046	1117
171	233	329	667	1423	1232	2745	1200
615	4053	258	785	437	586	603	663
2515	160	1644	1149	877	720	215	720
1356	310	2668	574	707	663	518	1204
6378	6401	6141	8699	8984	9632	9250	8515

## Sheet: Extended Data Figure 7c
130	183	789	2082	1419	1624	1457	316
160	387	3909	789	935	1042	610	168
137	1227	975	859	979	763	2936	124
149	635	646	2020	1412	2452	579	107
138	244	662	2093	1453	2591	607	212
143	4473	804	458	642	530	773	177
129	121	1024	495	964	600	2280	2387
125	207	885	472	1339	843	938	3191
1111	7477	9694	9268	9143	10445	10180	6682
