# Supplementary material for: OPUS-DSD: deep structural disentanglement for cryo-EM single-particle analysis
Source: Nat Methods. 2023 Oct 9;20(11):1729–38. doi: 10.1038/s41592-023-02031-6 (PMC10630141; doi:10.1038/s41592-023-02031-6)
Supplement: Supplementary file 11 — Statistical source data. [file 41592_2023_2031_MOESM11_ESM.xlsx]

## Sheet: Figure 6a
wave_number	fsc_nomask	fsc_loosemask	fsc_tightmask	fsc_noisesub_raw	fsc_noisesub_true	fsc_noisesub
0.5	1	1	1	1	nan	1
1.5	0.999871	0.999999	1	1	-0.25	1
2.5	0.999791	0.999996	0.999999	0.999999	0	0.999999
3.5	0.999575	0.999992	0.999999	0.999999	-0.095238	0.999999
4.5	0.999485	0.99998	0.999997	0.999997	-0.12766	0.999997
5.5	0.998991	0.999948	0.999988	0.999989	-0.026316	0.999988
6.5	0.998621	0.999921	0.999973	0.999973	0.011086	0.999973
7.5	0.998286	0.999918	0.999966	0.999965	0.013817	0.999966
8.5	0.998118	0.999895	0.99996	0.99996	-0.011994	0.99996
9.5	0.997567	0.999815	0.999942	0.999942	0.004077	0.999942
10.5	0.997046	0.999736	0.999914	0.999914	-0.004868	0.999914
11.5	0.996129	0.999645	0.999858	0.999858	0.004195	0.999858
12.5	0.9943	0.999502	0.999771	0.999772	-0.001305	0.999771
13.5	0.993	0.999377	0.999707	0.999708	-0.001428	0.999707
14.5	0.990941	0.999127	0.999641	0.999642	-0.002831	0.999641
15.5	0.986765	0.998649	0.999477	0.999478	-0.001828	0.999477
16.5	0.981517	0.997943	0.999136	0.999137	-0.000828	0.999136
17.5	0.982265	0.997504	0.998738	0.998739	-0.00156	0.998738
18.5	0.982756	0.996683	0.99823	0.998231	-0.00064	0.99823			NEXT complex, consensus refinement
19.5	0.982417	0.995469	0.997517	0.997518	-0.000552	0.997517
20.5	0.98094	0.993835	0.996466	0.996467	-0.000405	0.996466
21.5	0.978027	0.991835	0.994862	0.994864	-0.000371	0.994862
22.5	0.974634	0.989175	0.992721	0.992724	-0.000418	0.992721
23.5	0.968984	0.985272	0.989775	0.989779	-0.00035	0.989775
24.5	0.960278	0.978774	0.98554	0.985547	-0.000458	0.98554
25.5	0.946341	0.970757	0.980273	0.980281	-0.000396	0.980273
26.5	0.937335	0.963469	0.97495	0.97495	2e-06	0.97495
27.5	0.93508	0.960621	0.972385	0.972388	-0.000104	0.972385
28.5	0.933566	0.959488	0.970512	0.970511	2.8e-05	0.970512
29.5	0.931541	0.95887	0.969105	0.969102	0.000118	0.969105
30.5	0.929363	0.957614	0.967036	0.967049	-0.000398	0.967036
31.5	0.9208	0.954181	0.963822	0.963869	-0.001302	0.963822
32.5	0.912636	0.949058	0.959778	0.959853	-0.001857	0.959778
33.5	0.894785	0.941128	0.954363	0.954493	-0.002849	0.954363
34.5	0.868178	0.929129	0.946853	0.947067	-0.004031	0.946853
35.5	0.837706	0.914705	0.937306	0.937558	-0.00403	0.937306
36.5	0.783971	0.896538	0.923852	0.924055	-0.002682	0.923852
37.5	0.748339	0.879032	0.909395	0.909509	-0.001262	0.909395
38.5	0.677744	0.850737	0.889059	0.88911	-0.00046	0.889059
39.5	0.604382	0.807394	0.861052	0.860755	0.002133	0.861052
40.5	0.501947	0.746958	0.824263	0.823729	0.003027	0.824263
41.5	0.425081	0.692517	0.782256	0.782742	-0.002234	0.782256
42.5	0.350295	0.634726	0.730744	0.734237	-0.013143	0.730744
43.5	0.288255	0.567911	0.67714	0.683669	-0.02064	0.67714
44.5	0.220836	0.501594	0.633439	0.644577	-0.031338	0.633439
45.5	0.169768	0.454873	0.606775	0.621853	-0.039874	0.606775
46.5	0.152007	0.437298	0.603545	0.592346	0.027471	0.603545
47.5	0.15492	0.428642	0.604078	0.492171	0.220364	0.604078
48.5	0.126825	0.383043	0.578334	0.288487	0.407368	0.578334
49.5	0.091174	0.317963	0.513338	0.150816	0.426906	0.426906
50.5	0.071934	0.247888	0.428019	0.137062	0.337171	0.337171
51.5	0.059152	0.196287	0.355474	0.134614	0.255216	0.255216
52.5	0.034765	0.170275	0.320457	0.11648	0.230869	0.230869
53.5	0.057211	0.173556	0.309582	0.079545	0.249916	0.249916
54.5	0.040474	0.163238	0.282824	0.060888	0.236325	0.236325
55.5	0.038036	0.126101	0.236147	0.054872	0.191799	0.191799
56.5	0.029843	0.091202	0.188194	0.042469	0.152188	0.152188
57.5	0.01458	0.083375	0.172372	0.026616	0.149742	0.149742
58.5	0.019546	0.082827	0.168684	0.018085	0.153372	0.153372
59.5	0.031221	0.090627	0.170487	0.01217	0.160267	0.160267
60.5	0.019958	0.090216	0.166284	0.00831	0.159298	0.159298
61.5	0.020959	0.086572	0.172141	0.011294	0.162685	0.162685
62.5	0.006528	0.069391	0.15696	0.003571	0.153939	0.153939
63.5	0.021776	0.051196	0.116384	-0.013709	0.128334	0.128334
64.5	0.007214	0.054767	0.107411	-0.017584	0.122835	0.122835
65.5	0.012347	0.092111	0.156664	-0.012897	0.167402	0.167402
66.5	0.015177	0.104954	0.195829	-0.005592	0.2003	0.2003
67.5	0.018901	0.110941	0.20921	-0.005836	0.213798	0.213798
68.5	0.019491	0.09321	0.192981	-0.00612	0.19789	0.19789
69.5	0.011419	0.058855	0.147346	-0.00801	0.154121	0.154121
70.5	0.010963	0.053527	0.120748	-0.001573	0.122129	0.122129
71.5	0.009705	0.06594	0.126399	0.003208	0.123587	0.123587
72.5	0.004256	0.077869	0.136566	0.00243	0.134463	0.134463
73.5	0.010774	0.076601	0.141145	-0.002261	0.143082	0.143082
74.5	0.008415	0.076255	0.136101	0.001226	0.13504	0.13504
75.5	0.015434	0.074915	0.136471	-0.000902	0.13725	0.13725
76.5	0.008494	0.059301	0.131979	0.004903	0.127702	0.127702
77.5	0.005847	0.04732	0.114699	0.006261	0.109121	0.109121
78.5	0.00969	0.058824	0.101264	0.019035	0.083825	0.083825
79.5	0.00935	0.057027	0.068954	0.011513	0.05811	0.05811
80.5	-0.005079	0.033474	0.050813	0.006063	0.045023	0.045023
81.5	0.007093	0.013565	0.040072	-0.001795	0.041792	0.041792
82.5	0.011254	0.013465	0.027862	-0.005816	0.033483	0.033483
83.5	0.000299	0.010331	0.01686	0.000534	0.016335	0.016335
84.5	0.007005	0.004143	0.021522	0.002688	0.018885	0.018885
85.5	0.005572	0.019355	0.029637	0.000959	0.028706	0.028706
86.5	0.010519	0.010866	0.027824	0.001881	0.025992	0.025992
87.5	-0.001376	0.009323	0.030077	0.005089	0.025116	0.025116
88.5	-0.003909	0.012507	0.029874	0.006389	0.023636	0.023636
89.5	0.008385	0.020644	0.023661	0.00038	0.02329	0.02329
90.5	0.011956	0.017251	0.012752	-0.002714	0.015424	0.015424
91.5	-0.003313	-0.003731	0.000487	-0.003213	0.003688	0.003688
92.5	0.002356	-0.003162	-0.008469	-0.002785	-0.005668	-0.005668
93.5	0.003516	0.00154	-0.001788	-0.013056	0.011123	0.011123
94.5	0.000654	0.008934	1.9e-05	-0.018973	0.018639	0.018639
95.5	0.009352	0.018292	-0.0022	-0.014251	0.011882	0.011882
96.5	0.003489	0.004418	-0.016152	-0.001698	-0.014429	-0.014429
97.5	0.004185	-0.009321	-0.01281	0.002185	-0.015027	-0.015027
98.5	0.008081	0.011439	0.007462	0.005357	0.002116	0.002116
99.5	-0.003327	0.023029	0.018553	0.011397	0.007239	0.007239
100.5	0.00794	0.012236	0.024458	0.013568	0.01104	0.01104
101.5	-0.003634	0.003778	0.018744	0.004527	0.014282	0.014282
102.5	0.006332	0.010528	0.017148	-0.001944	0.019055	0.019055
103.5	0.006103	0.031983	0.029248	-0.010644	0.039473	0.039473
104.5	-0.00046	0.025491	0.029036	-0.010923	0.039528	0.039528
105.5	0.001905	-0.003174	0.013886	-0.001769	0.015627	0.015627
106.5	-0.000527	0.002565	0.012477	0.009817	0.002686	0.002686
107.5	0.002173	0.008052	0.013472	0.008814	0.004699	0.004699
108.5	-0.000837	0.015297	0.018347	0.001618	0.016756	0.016756
109.5	0.006487	0.011718	0.012095	-0.005518	0.017516	0.017516
110.5	0.003618	0.000774	0.002241	-0.011749	0.013828	0.013828
111.5	-0.005735	-0.003859	-0.00281	-0.015279	0.012281	0.012281
112.5	0.001518	0.000586	-0.000263	-0.011925	0.011525	0.011525
113.5	0.004229	0.009768	0.008005	-0.009805	0.017637	0.017637
114.5	0.002824	0.01697	0.017915	-0.002757	0.020615	0.020615
115.5	0.004253	0.029744	0.020539	0.001282	0.019282	0.019282
116.5	0.007843	0.029691	0.013302	0.003976	0.009363	0.009363
117.5	0.005813	0.020145	0.006915	0.007239	-0.000327	-0.000327
118.5	-5e-05	0.011183	0.005173	0.00794	-0.002789	-0.002789
119.5	-0.001125	0.011029	0.004801	0.001072	0.003732	0.003732
120.5	0.004994	0.016493	0.013112	0.002225	0.010911	0.010911
121.5	0.000467	0.01825	0.025289	0.003651	0.021718	0.021718
122.5	0.002725	0.040437	0.030915	-9.5e-05	0.031007	0.031007
123.5	0.001733	0.037721	0.03146	-0.003265	0.034613	0.034613
124.5	-0.00237	0.018736	0.030601	-0.013104	0.043139	0.043139
125.5	0.002909	0.013057	0.02379	-0.018668	0.04168	0.04168
126.5	0.003803	0.02413	0.022739	-0.016873	0.038955	0.038955
127.5	0.000979	0.027425	0.036135	-0.01406	0.049499	0.049499
128.5	0.001651	0.022572	0.036802	-0.006798	0.043306	0.043306
129.5	0.002162	0.007839	0.0234	-0.001248	0.024618	0.024618
130.5	0.006773	0.014511	0.017888	0.003158	0.014777	0.014777
131.5	0.00485	0.028422	0.023223	0.017276	0.006052	0.006052
132.5	0.006259	0.017274	0.026537	0.019763	0.006911	0.006911
133.5	0.005925	0.014753	0.025622	0.014931	0.010853	0.010853
134.5	0.006818	0.020535	0.022725	0.007904	0.014938	0.014938
135.5	-0.004215	0.003266	0.006114	-0.002464	0.008557	0.008557
136.5	-0.004192	0.000236	0.004787	-0.003313	0.008073	0.008073
137.5	0.002291	0.004465	0.010862	0.00275	0.008135	0.008135
138.5	0.000487	0.006471	0.002741	0.00129	0.001453	0.001453
139.5	0.001794	0.003723	0.001173	0.000329	0.000844	0.000844
140.5	0.002354	0.008414	0.003045	0.001585	0.001462	0.001462
141.5	0.002196	0.013577	-0.001312	-0.00251	0.001195	0.001195
142.5	0.003461	0.018119	-0.002298	-0.010753	0.008365	0.008365
143.5	-0.004654	0.00349	0.000498	-0.008559	0.00898	0.00898
144.5	0.000382	0.009629	0.007261	-0.010908	0.017972	0.017972
145.5	-0.000796	0.013112	0.016075	-0.009728	0.025555	0.025555
146.5	0.000428	0.000274	0.019745	-0.010055	0.029503	0.029503
147.5	0.00127	0.002389	0.015018	-0.003703	0.018652	0.018652
148.5	0.005313	0.007583	0.012724	-0.001303	0.014008	0.014008
149.5	0.003561	0.021574	0.019877	-0.00537	0.025112	0.025112
150.5	0.005661	0.014955	0.024867	-0.000947	0.02579	0.02579
151.5	0.003589	0.002365	0.015199	-0.000836	0.016022	0.016022
152.5	0.002474	0.004099	0.012463	-0.000537	0.012993	0.012993
153.5	0.002059	0.011553	0.013038	0.00446	0.008616	0.008616
154.5	-0.002722	0.002825	0.008417	0.00467	0.003764	0.003764
155.5	0.002534	0.008937	0.008238	0.007086	0.00116	0.00116
156.5	0.000671	0.009173	0.003724	0.006691	-0.002987	-0.002987
157.5	0.002559	0.008108	0.005805	0.007519	-0.001727	-0.001727

## Sheet: Figure 6f
wave_number	fsc_nomask	fsc_sphericalmask	fsc_loosemask	fsc_tightmask	fsc_noisesub_raw	fsc_noisesub_true	fsc_noisesub
0.5	1	1	1	1	1	nan	1
1.5	0.999694	0.999842	0.999997	1	1	-0.4	1
2.5	0.999398	0.999731	0.999987	0.999998	0.999999	-0.04	0.999998
3.5	0.999396	0.999771	0.999977	0.999996	0.999997	-0.017241	0.999996
4.5	0.998887	0.999563	0.999962	0.999993	0.999993	-0.025424	0.999993
5.5	0.997857	0.999228	0.999912	0.999979	0.999979	0.011331	0.999979
6.5	0.997146	0.998634	0.999839	0.999955	0.999954	0.01178	0.999955
7.5	0.996671	0.998546	0.999801	0.999938	0.999938	-0.001931	0.999938
8.5	0.996477	0.998399	0.99977	0.999925	0.999925	-0.001587	0.999925
9.5	0.995538	0.997774	0.999692	0.999899	0.999899	0.001175	0.999899
10.5	0.993727	0.997158	0.999571	0.999847	0.999846	0.007752	0.999847
11.5	0.99142	0.995869	0.999394	0.999741	0.999739	0.007524	0.999741
12.5	0.988805	0.994494	0.999164	0.999576	0.999575	0.003364	0.999576
13.5	0.985105	0.992477	0.998693	0.999371	0.99937	0.001702	0.999371
14.5	0.97949	0.989639	0.997967	0.999112	0.999112	-0.000336	0.999112
15.5	0.964186	0.982054	0.996901	0.998733	0.998733	0.000188	0.998733
16.5	0.947279	0.974133	0.995338	0.997976	0.997971	0.002233	0.997976
17.5	0.944634	0.970495	0.994045	0.997131	0.997124	0.002156	0.997131
18.5	0.946353	0.969401	0.992038	0.996096	0.996085	0.002801	0.996096
19.5	0.94704	0.967314	0.989296	0.995004	0.995003	0.000227	0.995004
20.5	0.945806	0.964391	0.986731	0.993695	0.993714	-0.003044	0.993695
21.5	0.936645	0.959864	0.983586	0.991776	0.991807	-0.003688	0.991776				OPUS-DSD NEXT Complex
22.5	0.92723	0.950701	0.978063	0.988312	0.98837	-0.005012	0.988312
23.5	0.918565	0.942644	0.970435	0.983959	0.984015	-0.003505	0.983959
24.5	0.898988	0.926393	0.95824	0.977514	0.977536	-0.000979	0.977514
25.5	0.873796	0.905814	0.945208	0.96899	0.969065	-0.002416	0.96899
26.5	0.858534	0.889344	0.931802	0.959835	0.959928	-0.002311	0.959835
27.5	0.853313	0.882825	0.920839	0.953236	0.953339	-0.002202	0.953236
28.5	0.841148	0.868574	0.904719	0.942672	0.942734	-0.001082	0.942672
29.5	0.826547	0.853552	0.888086	0.932495	0.932527	-0.000471	0.932495
30.5	0.805648	0.830922	0.866883	0.917592	0.917677	-0.001033	0.917592
31.5	0.782479	0.81134	0.846679	0.901496	0.901594	-0.000997	0.901496
32.5	0.764572	0.78939	0.826168	0.882995	0.883228	-0.001999	0.882995
33.5	0.727123	0.755638	0.795346	0.858092	0.8585	-0.002884	0.858092
34.5	0.686743	0.714661	0.758225	0.82923	0.829998	-0.004519	0.82923
35.5	0.642281	0.676273	0.721756	0.798139	0.798902	-0.003791	0.798139
36.5	0.5995	0.633004	0.68781	0.764266	0.764861	-0.002534	0.764266
37.5	0.570455	0.60667	0.659037	0.733484	0.734192	-0.002663	0.733484
38.5	0.524664	0.56575	0.629381	0.702042	0.702634	-0.001992	0.702042
39.5	0.489946	0.530153	0.601554	0.675403	0.675783	-0.001171	0.675403
40.5	0.460317	0.505731	0.577147	0.656769	0.656777	-2.4e-05	0.656769
41.5	0.438384	0.483731	0.562463	0.642418	0.642604	-0.000521	0.642418
42.5	0.395756	0.446572	0.53271	0.617317	0.617124	0.000505	0.617317
43.5	0.350101	0.399342	0.491634	0.578162	0.578469	-0.000729	0.578162
44.5	0.298253	0.357481	0.46031	0.542887	0.544567	-0.00369	0.542887
45.5	0.278931	0.331086	0.43566	0.511546	0.515134	-0.0074	0.511546
46.5	0.251026	0.311108	0.419533	0.500223	0.505609	-0.010895	0.500223
47.5	0.251883	0.30588	0.403714	0.493696	0.499015	-0.010619	0.493696
48.5	0.208034	0.26808	0.388049	0.48569	0.488711	-0.005909	0.48569
49.5	0.190366	0.238835	0.370761	0.463761	0.469728	-0.011252	0.463761
50.5	0.173611	0.228994	0.347996	0.439861	0.445117	-0.009473	0.439861
51.5	0.15184	0.204386	0.328352	0.421648	0.415198	0.011029	0.421648
52.5	0.137858	0.198861	0.314098	0.410413	0.369169	0.065381	0.410413
53.5	0.124635	0.175796	0.307496	0.40242	0.29413	0.153414	0.40242
54.5	0.120678	0.17226	0.297532	0.395472	0.198901	0.245376	0.245376
55.5	0.09734	0.151274	0.284338	0.392217	0.147888	0.286734	0.286734
56.5	0.117589	0.170126	0.292969	0.395476	0.137799	0.298859	0.298859
57.5	0.121204	0.18289	0.306977	0.405663	0.141484	0.307717	0.307717
58.5	0.104818	0.163224	0.30293	0.411215	0.136606	0.318058	0.318058
59.5	0.10255	0.14982	0.290857	0.417308	0.122621	0.335872	0.335872
60.5	0.108919	0.174711	0.295386	0.419405	0.108386	0.348828	0.348828
61.5	0.103173	0.161454	0.297055	0.417993	0.093423	0.358017	0.358017
62.5	0.08047	0.131384	0.273329	0.41092	0.087607	0.354357	0.354357
63.5	0.090083	0.135989	0.249844	0.402025	0.08011	0.34995	0.34995
64.5	0.084031	0.142862	0.264676	0.408913	0.08609	0.353232	0.353232
65.5	0.094576	0.162111	0.299046	0.433758	0.074799	0.38798	0.38798
66.5	0.099639	0.169507	0.324977	0.463199	0.067393	0.424408	0.424408
67.5	0.099291	0.172389	0.334922	0.482952	0.05616	0.452187	0.452187
68.5	0.098146	0.164088	0.328512	0.492485	0.041712	0.470394	0.470394
69.5	0.082301	0.161337	0.310818	0.485941	0.042255	0.463262	0.463262
70.5	0.079696	0.148037	0.291286	0.474949	0.048939	0.447932	0.447932
71.5	0.072681	0.132068	0.285269	0.464826	0.036264	0.444689	0.444689
72.5	0.078485	0.144743	0.27884	0.446585	0.017363	0.436806	0.436806
73.5	0.065973	0.125472	0.250757	0.424759	0.008315	0.419936	0.419936
74.5	0.058499	0.108868	0.222762	0.402278	0.01234	0.39481	0.39481
75.5	0.051864	0.091587	0.207552	0.380094	-0.000774	0.380574	0.380574
76.5	0.041881	0.078046	0.188381	0.349374	0.000292	0.349183	0.349183
77.5	0.029469	0.063116	0.138059	0.279945	0.000794	0.279372	0.279372
78.5	0.019325	0.034318	0.078032	0.192121	0.003864	0.188987	0.188987
79.5	-3.2e-05	0.006126	0.039144	0.114635	0.002123	0.112751	0.112751
80.5	0.008348	0.00519	0.01983	0.072854	0.000656	0.072245	0.072245
81.5	-0.011207	0.005868	0.014653	0.049819	0.017736	0.032663	0.032663
82.5	0.000232	-0.00659	0.014353	0.04041	0.032057	0.008629	0.008629
83.5	0.012162	0.007164	0.014678	0.041383	0.041003	0.000396	0.000396
84.5	0.007791	0.003757	0.012503	0.034476	0.043852	-0.009806	-0.009806
85.5	-0.004349	0.013543	0.006736	0.024438	0.034897	-0.010838	-0.010838
86.5	0.007066	0.015439	0.007844	0.019018	0.028271	-0.009523	-0.009523
87.5	-0.005658	0.005386	0.01454	0.020423	0.017128	0.003353	0.003353
88.5	0.003255	0.002932	0.009984	0.013137	0.007791	0.005388	0.005388
89.5	-0.005292	-0.00473	0.01349	0.008382	0.006853	0.001539	0.001539
90.5	-0.007769	-0.008675	0.018859	0.005865	0.000455	0.005412	0.005412
91.5	-0.000586	0.004239	0.0081	0.002416	0.005065	-0.002662	-0.002662
92.5	0.004048	0.006024	0.000897	0.006152	0.010574	-0.004468	-0.004468
93.5	0.00204	0.004215	-0.002531	0.001897	0.009784	-0.007965	-0.007965
94.5	0.001559	0.006672	-0.00214	-0.002891	-0.000475	-0.002414	-0.002414
95.5	-0.006845	-0.009851	-0.004887	-0.012677	-0.009042	-0.003602	-0.003602
96.5	-0.010527	-0.0138	-0.025793	-0.021877	-0.013316	-0.008449	-0.008449
97.5	-0.00492	-0.006279	-0.028354	-0.021782	-0.010033	-0.011633	-0.011633
98.5	-0.001526	-0.002344	-0.011724	-0.014411	-0.010139	-0.004229	-0.004229
99.5	0.003177	-0.000257	0.003097	-0.011349	-0.008105	-0.003217	-0.003217
100.5	-0.000392	-0.008424	0.005302	-0.016963	-0.006669	-0.010226	-0.010226
101.5	-0.001078	-0.001141	-0.004645	-0.013333	-0.001193	-0.012125	-0.012125
102.5	0.000937	0.001156	-0.011625	-0.006285	0.005945	-0.012303	-0.012303
103.5	0.000476	-0.002974	-0.011726	-0.006782	0.004833	-0.011672	-0.011672
104.5	-0.010357	-0.016618	-0.015099	-0.004841	-0.003524	-0.001312	-0.001312
105.5	0.002063	-0.007825	-0.021074	-0.011199	-0.006394	-0.004774	-0.004774
106.5	0.006895	0.002337	-0.010878	-0.017194	-0.010519	-0.006605	-0.006605
107.5	0.003034	-0.000101	-0.006696	-0.018453	-0.009314	-0.009054	-0.009054
108.5	0.005847	0.000496	-0.006481	-0.01934	-0.014717	-0.004557	-0.004557
109.5	-0.001744	-0.01188	-0.004599	-0.019472	-0.019054	-0.00041	-0.00041
110.5	0.000584	-0.001252	0.004931	-0.01243	-0.011113	-0.001303	-0.001303
111.5	-0.001847	-0.004284	-0.003785	-0.005245	-0.007916	0.00265	0.00265
112.5	0.006559	0.002781	0.001117	-0.003614	-0.000498	-0.003115	-0.003115
113.5	-0.000437	0.005811	0.018251	-0.007962	0.004972	-0.012998	-0.012998
114.5	0.000224	0.00371	0.005787	-0.013318	-6e-06	-0.013313	-0.013313
115.5	-0.005634	-0.004796	-0.007568	-0.013647	-0.000524	-0.013116	-0.013116
116.5	-0.00209	-0.000127	-0.011671	-0.015917	0.006404	-0.022465	-0.022465
117.5	-0.000695	0.002458	-0.012323	-0.009325	0.010661	-0.020201	-0.020201
118.5	0.002082	-0.000365	-0.005661	-0.001245	0.010988	-0.012369	-0.012369
119.5	0.002621	-0.002011	-0.00328	0.007852	0.006917	0.000942	0.000942
120.5	0.001817	-0.00613	-0.012433	0.007076	0.004264	0.002824	0.002824
121.5	0.00082	0.000993	-0.004011	0.001039	-0.000578	0.001615	0.001615
122.5	0.001062	0.001135	0.0054	-0.00555	-0.000762	-0.004784	-0.004784
123.5	-0.006215	-0.004916	0.000717	-0.008528	-6.1e-05	-0.008467	-0.008467
124.5	0.00196	-0.004289	-0.009703	-0.009212	0.000422	-0.009638	-0.009638
125.5	0.002689	-0.000716	-0.00061	0.004997	-2.1e-05	0.005017	0.005017
126.5	0.001153	-0.002303	-0.003537	0.012296	0.000431	0.01187	0.01187
127.5	-0.005054	-0.007621	-0.014441	0.013854	-0.000813	0.014655	0.014655
128.5	0.000573	-0.003168	-0.01412	0.003406	-0.003069	0.006455	0.006455
129.5	0.002032	-0.006548	-0.008182	-0.001219	-0.000673	-0.000546	-0.000546
130.5	0.00324	4.6e-05	-0.003287	-0.001519	0.00893	-0.010543	-0.010543
131.5	-0.00183	-0.004749	-0.002038	0.000515	0.01268	-0.012321	-0.012321
132.5	-0.003901	-0.00494	-0.002883	-0.00165	0.006871	-0.00858	-0.00858
133.5	-0.003855	0.003012	-0.003668	-0.003152	0.00454	-0.007727	-0.007727
134.5	-0.004449	-0.000504	0.002959	-0.002652	-0.003301	0.000647	0.000647
135.5	-0.001081	0.007128	0.015607	0.001759	-0.004112	0.005846	0.005846
136.5	0.001472	0.005356	0.000836	0.004473	-0.004224	0.00866	0.00866
137.5	-0.006895	-0.009315	-0.011902	0.00358	-0.001886	0.005456	0.005456
138.5	0.002687	-0.006441	-0.013623	0.005082	0.003561	0.001526	0.001526
139.5	-0.000853	-0.003916	-0.005256	0.005107	0.003425	0.001688	0.001688
140.5	0.001642	-0.002344	0.012578	0.017376	-0.001259	0.018611	0.018611
141.5	0.000708	0.001024	0.022915	0.025218	-0.006313	0.031333	0.031333
142.5	-0.002531	0.004442	0.018334	0.023662	-0.004118	0.027665	0.027665
143.5	0.00233	0.005551	0.003952	0.009842	0.00484	0.005026	0.005026
144.5	0.003029	0.008146	-0.001155	-0.009199	0.009826	-0.019213	-0.019213
145.5	0.000466	0.001974	-0.005459	-0.013474	0.006644	-0.020252	-0.020252
146.5	-0.004914	-0.006965	-0.001091	-0.010425	0.007667	-0.018231	-0.018231
147.5	-0.002814	0.00353	0.006723	-0.012604	0.010231	-0.023071	-0.023071
148.5	-0.001491	-9.7e-05	-0.002601	-0.014323	0.013085	-0.027772	-0.027772
149.5	-0.001491	-0.004251	-0.00566	-0.017285	0.014067	-0.0318	-0.0318
150.5	0.00274	0.00284	0.005785	-0.013433	0.011045	-0.024751	-0.024751
151.5	-0.00012	0.001723	0.007835	-0.005557	0.006593	-0.01223	-0.01223
152.5	0.0039	0.006691	0.013923	0.00306	0.00733	-0.004301	-0.004301
153.5	0.002166	-0.000693	0.013655	0.010913	0.004828	0.006114	0.006114
154.5	0.002056	0.00454	0.01246	0.015206	0.005234	0.010025	0.010025
155.5	-0.001823	0.000765	0.013415	0.011389	0.007181	0.004238	0.004238
156.5	-0.000742	-0.004033	-0.002225	0.005771	0.010717	-0.004999	-0.004999
157.5	-0.000826	-0.004714	-0.005969	-0.003433	0.006566	-0.010066	-0.010066

## Sheet: Figure 6h
wave_number	fsc_nomask	fsc_loosemask	fsc_tightmask	fsc_noisesub_raw	fsc_noisesub_true	fsc_noisesub
0.5	1	1	1	1	nan	1
1.5	0.999861	0.999996	1	1	0	1
2.5	0.999676	0.99999	0.999999	0.999999	-0.055556	0.999999
3.5	0.999556	0.999984	0.999997	0.999997	-0.177778	0.999997
4.5	0.999373	0.999969	0.999992	0.999992	-0.045113	0.999992
5.5	0.998834	0.999931	0.999976	0.999976	0.014815	0.999976
6.5	0.998453	0.999891	0.999957	0.999957	-0.004132	0.999957
7.5	0.998268	0.999879	0.999939	0.99994	-0.00892	0.999939
8.5	0.99833	0.999856	0.999937	0.999937	0	0.999937
9.5	0.997912	0.999805	0.999926	0.999926	0.004827	0.999926
10.5	0.997823	0.999772	0.999906	0.999905	0.010672	0.999906
11.5	0.997	0.999684	0.999843	0.999843	-0.003418	0.999843
12.5	0.995795	0.999476	0.999738	0.999738	-0.001137	0.999738
13.5	0.994189	0.999252	0.99963	0.999629	0.000483	0.99963
14.5	0.99302	0.99909	0.999496	0.999496	-0.000947	0.999496
15.5	0.989117	0.998559	0.999106	0.999105	0.001864	0.999106
16.5	0.983837	0.997196	0.997921	0.99792	0.000458	0.997921
17.5	0.981449	0.995153	0.996033	0.996031	0.000511	0.996033
18.5	0.979033	0.991053	0.992535	0.992533	0.000311	0.992535
19.5	0.972979	0.984634	0.987201	0.9872	6.1e-05	0.987201
20.5	0.961817	0.975149	0.979008	0.979012	-0.00019	0.979008							cryoDRGN with FSC-mask autotightening, NEXT Complex
21.5	0.950249	0.964821	0.96959	0.969595	-0.000171	0.96959
22.5	0.94504	0.958662	0.963409	0.963423	-0.000367	0.963409
23.5	0.935168	0.952356	0.957342	0.957354	-0.000267	0.957342
24.5	0.92017	0.943663	0.950752	0.950759	-0.00013	0.950752
25.5	0.910445	0.939206	0.947108	0.947117	-0.000172	0.947108
26.5	0.906588	0.939904	0.947802	0.947831	-0.000554	0.947802
27.5	0.914551	0.944431	0.952644	0.952705	-0.001282	0.952644
28.5	0.911672	0.945188	0.95383	0.953889	-0.001271	0.95383
29.5	0.906212	0.943429	0.952791	0.952843	-0.001096	0.952791
30.5	0.898725	0.940251	0.950041	0.950143	-0.002043	0.950041
31.5	0.883019	0.935304	0.945596	0.945716	-0.002209	0.945596
32.5	0.873679	0.930213	0.940539	0.940603	-0.001084	0.940539
33.5	0.84605	0.921823	0.933376	0.933305	0.001063	0.933376
34.5	0.803223	0.907103	0.923154	0.923072	0.001073	0.923154
35.5	0.753198	0.883633	0.907286	0.907282	4.6e-05	0.907286
36.5	0.678911	0.853684	0.885071	0.885369	-0.002603	0.885071
37.5	0.600539	0.818755	0.857146	0.857821	-0.004745	0.857146
38.5	0.5279	0.768313	0.823415	0.8257	-0.013112	0.823415
39.5	0.429484	0.708891	0.782354	0.786167	-0.017834	0.782354
40.5	0.336776	0.656232	0.740494	0.746845	-0.025088	0.740494
41.5	0.292534	0.614717	0.701482	0.713047	-0.040301	0.701482
42.5	0.221339	0.558594	0.646297	0.656841	-0.030728	0.646297
43.5	0.167208	0.476828	0.577851	0.546143	0.069865	0.577851
44.5	0.125596	0.391684	0.511998	0.390175	0.199768	0.511998
45.5	0.087443	0.318498	0.45097	0.255504	0.262547	0.262547
46.5	0.079486	0.314443	0.435994	0.148862	0.33735	0.33735
47.5	0.093965	0.339928	0.454412	0.090987	0.399802	0.399802
48.5	0.075038	0.333124	0.443946	0.070348	0.401869	0.401869
49.5	0.061953	0.255427	0.36443	0.061646	0.322676	0.322676
50.5	0.02612	0.170835	0.276249	0.052078	0.236487	0.236487
51.5	0.035837	0.125939	0.216203	0.044131	0.180016	0.180016
52.5	0.025363	0.10836	0.196303	0.046257	0.157324	0.157324
53.5	0.020635	0.106987	0.189327	0.039795	0.155729	0.155729
54.5	0.026936	0.091067	0.163537	0.016267	0.149706	0.149706
55.5	0.01311	0.082098	0.144864	-0.004322	0.148544	0.148544
56.5	0.023057	0.093091	0.143941	-0.005958	0.14901	0.14901
57.5	0.014786	0.08275	0.144615	-0.000616	0.145142	0.145142
58.5	0.010031	0.062341	0.120282	0.014487	0.107351	0.107351
59.5	0.014116	0.066468	0.098278	0.024462	0.075666	0.075666
60.5	0.022986	0.064596	0.095191	0.018484	0.078151	0.078151
61.5	0.009873	0.053063	0.098839	-0.006468	0.10463	0.10463
62.5	0.012042	0.065945	0.085964	-0.035202	0.117046	0.117046
63.5	0.017949	0.056954	0.067603	-0.04334	0.106335	0.106335
64.5	0.011313	0.040224	0.065595	-0.039566	0.101159	0.101159
65.5	0.013186	0.063534	0.08944	-0.006076	0.094939	0.094939
66.5	0.018081	0.07238	0.108538	0.01062	0.098969	0.098969
67.5	-0.007799	0.074015	0.125233	0.002412	0.123118	0.123118
68.5	0.01082	0.083626	0.13454	-0.001327	0.135687	0.135687
69.5	0.011701	0.074418	0.120478	-0.002832	0.122962	0.122962
70.5	0.008971	0.065932	0.106766	0.004519	0.102711	0.102711
71.5	0.015893	0.056818	0.096082	0.000685	0.095463	0.095463
72.5	0.01094	0.056736	0.093898	0.003841	0.090404	0.090404
73.5	0.003547	0.057	0.086541	0.014328	0.073262	0.073262
74.5	0.01143	0.043894	0.07263	0.020393	0.053324	0.053324
75.5	-0.004906	0.030413	0.057166	0.006699	0.050806	0.050806
76.5	0.00201	0.020131	0.044738	0.000524	0.044237	0.044237
77.5	0.008085	0.017818	0.040897	-0.004263	0.044968	0.044968
78.5	0.004992	0.026494	0.04279	-0.006807	0.049262	0.049262
79.5	0.007853	0.019676	0.02675	-0.009912	0.036302	0.036302
80.5	0.000206	0.013253	0.017008	-0.011588	0.028268	0.028268
81.5	0.008894	0.010621	0.022682	-0.004199	0.026768	0.026768
82.5	0.001129	0.006822	0.014494	-0.003357	0.017791	0.017791
83.5	0.002492	0.003546	-0.000393	-0.001793	0.001397	0.001397
84.5	-0.006894	0.009217	0.005112	-0.004548	0.009617	0.009617
85.5	0.007224	0.011546	0.013085	-0.015087	0.027754	0.027754
86.5	-0.00011	0.001474	0.003187	-0.005362	0.008503	0.008503
87.5	0.003638	0.005165	0.001043	-0.002048	0.003085	0.003085
88.5	-0.004608	0.010389	0.00208	-0.004605	0.006654	0.006654
89.5	0.002109	0.024115	0.013699	-0.013038	0.026393	0.026393
90.5	0.002384	0.034652	0.027032	-0.009627	0.03631	0.03631
91.5	-0.00481	0.027409	0.021809	0.003349	0.018522	0.018522
92.5	0.007725	0.011985	0.013771	0.003938	0.009872	0.009872
93.5	0.001193	0.01431	0.013511	0.000178	0.013336	0.013336
94.5	0.006474	0.0199	0.019493	-0.005078	0.024446	0.024446
95.5	0.000323	0.011954	0.019727	-0.000362	0.020082	0.020082
96.5	0.000371	0.017175	0.011298	-0.003948	0.015186	0.015186
97.5	0.003995	0.017135	0.004008	-0.005624	0.009578	0.009578
98.5	0.006166	0.022288	0.014828	0.000612	0.014225	0.014225
99.5	0.003062	0.012425	0.016395	0.007909	0.008553	0.008553
100.5	-0.000929	0.005583	0.004874	0.009111	-0.004277	-0.004277
101.5	0.001422	0.011399	0.010431	0.006695	0.003761	0.003761
102.5	0.004082	0.025335	0.024071	0.002724	0.021405	0.021405
103.5	-0.0029	0.022858	0.023924	0.004966	0.019052	0.019052
104.5	-0.000516	0.007821	0.009367	0.007647	0.001734	0.001734
105.5	-0.01284	0.013922	0.005566	0.003288	0.002286	0.002286
106.5	0.000398	0.017489	0.009278	-0.00042	0.009694	0.009694
107.5	-0.001558	0.014128	0.013595	0.001423	0.012189	0.012189
108.5	0.000102	0.001333	0.013114	-0.003183	0.016245	0.016245
109.5	-0.000325	-0.012691	-0.000169	-0.007497	0.007274	0.007274
110.5	0.00635	0.003085	-0.002348	0.000382	-0.002731	-0.002731
111.5	0.004651	0.010855	0.000789	0.002852	-0.00207	-0.00207
112.5	-0.005561	-0.002917	-0.002243	0.002809	-0.005066	-0.005066
113.5	-0.005454	-0.015187	-0.005624	-0.004454	-0.001165	-0.001165
114.5	-0.002843	-0.000222	0.00042	-0.007816	0.008173	0.008173
115.5	-0.002665	0.011519	0.001211	-0.005667	0.00684	0.00684
116.5	0.003762	0.000545	-0.00818	-0.007539	-0.000637	-0.000637
117.5	0.000683	-0.007754	-0.01695	-0.008261	-0.008617	-0.008617
118.5	0.006348	-0.009624	-0.012099	-0.011166	-0.000922	-0.000922
119.5	0.001131	0.003791	0.005417	-0.013678	0.018837	0.018837
120.5	0.001439	0.020467	0.021169	-0.009044	0.029942	0.029942
121.5	0.003598	0.023087	0.029238	-0.00468	0.03376	0.03376
122.5	0.00156	0.01913	0.028517	-0.003613	0.032014	0.032014
123.5	-0.002751	0.010557	0.019896	-0.000823	0.020701	0.020701
124.5	0.000926	0.015491	0.020511	-0.003609	0.024033	0.024033
125.5	0.0102	0.007002	0.012934	0.000959	0.011987	0.011987
126.5	0.007387	-0.007583	0.004009	-0.000281	0.004289	0.004289
127.5	-0.002226	0.003031	0.010653	-0.005463	0.016029	0.016029
128.5	0.00732	0.006203	0.004491	-0.007436	0.01184	0.01184
129.5	0.001765	0.001185	-0.002487	-0.01013	0.007566	0.007566
130.5	0.002242	0.011079	0.004614	-0.014945	0.019271	0.019271
131.5	0.001531	-0.001593	0.001104	-0.018793	0.019529	0.019529
132.5	0.002414	-0.006549	0.008621	-0.009958	0.018396	0.018396
133.5	-0.0007	-0.005894	0.007766	0.000891	0.006881	0.006881
134.5	-0.001012	-0.003693	-0.001776	-0.004178	0.002393	0.002393
135.5	0.001157	0.002052	0.004285	-0.005955	0.01018	0.01018
136.5	0.003261	0.012612	0.02251	-0.003836	0.026245	0.026245
137.5	0.001469	0.006447	0.019018	-0.001961	0.020937	0.020937
138.5	-0.001406	0.003974	0.010415	0.000353	0.010066	0.010066
139.5	0.001134	-0.006173	0.004173	0.000355	0.003819	0.003819
140.5	0.001267	0.006864	0.007296	0.000766	0.006535	0.006535
141.5	0.000212	0.020924	0.021517	0.009649	0.011983	0.011983
142.5	-0.004144	0.024946	0.023456	0.013275	0.010317	0.010317
143.5	-0.000731	0.001703	-0.009895	0.009091	-0.019161	-0.019161
144.5	-0.001832	-0.005985	-0.025297	0.002968	-0.028349	-0.028349
145.5	0.000629	-0.007352	-0.021518	-0.000121	-0.021395	-0.021395
146.5	0.004484	-0.004451	-0.007055	0.00012	-0.007177	-0.007177
147.5	0.007601	0.010328	0.012416	0.002971	0.009473	0.009473
148.5	0.003065	0.010009	0.011225	0.006364	0.004892	0.004892
149.5	0.000856	0.013496	0.011436	0.007913	0.003551	0.003551
150.5	0.001849	0.023232	0.014485	0.014415	7e-05	7e-05
151.5	-0.00182	0.015764	0.015277	0.014721	0.000564	0.000564
152.5	-2e-05	0.001868	-0.006755	0.019524	-0.026802	-0.026802
153.5	0.003163	0.003263	-0.01615	0.01606	-0.032735	-0.032735
154.5	0.003607	0.003141	-0.010489	0.007761	-0.018394	-0.018394
155.5	0.000636	-0.001285	-0.008313	-0.001356	-0.006948	-0.006948
156.5	0.008842	0.006389	-1.6e-05	0.00425	-0.004284	-0.004284
157.5	-0.002013	0.012303	0.009088	0.00604	0.003067	0.003067

## Sheet: Extended data figure 9f
wave_number	fsc_nomask	fsc_sphericalmask	fsc_loosemask	fsc_tightmask	fsc_noisesub_raw	fsc_noisesub_true	fsc_noisesub
0.5	1	1	1	1	1	nan	1
1.5	0.999305	0.999595	0.999988	1	1	0.333333	1
2.5	0.999183	0.999649	0.999968	0.999999	0.999999	-0.166667	0.999999
3.5	0.99884	0.999729	0.999953	0.999997	0.999997	-0.106383	0.999997
4.5	0.99855	0.999454	0.999945	0.999992	0.999992	-0.007463	0.999992
5.5	0.997298	0.998815	0.999872	0.999976	0.999976	0.022113	0.999976
6.5	0.995847	0.998243	0.999762	0.999949	0.999949	-0.003505	0.999949
7.5	0.994876	0.997826	0.999773	0.999906	0.999907	-0.008323	0.999906
8.5	0.995951	0.998118	0.999772	0.999875	0.999875	-0.002393	0.999875
9.5	0.994506	0.997503	0.999657	0.999832	0.999832	0.001417	0.999832
10.5	0.992106	0.996241	0.999436	0.999773	0.999776	-0.01143	0.999773
11.5	0.989908	0.994995	0.99922	0.999646	0.99965	-0.011058	0.999646
12.5	0.985428	0.992361	0.998835	0.999408	0.999413	-0.008634	0.999408
13.5	0.980371	0.990316	0.998521	0.99918	0.99918	-0.000145	0.99918
14.5	0.970285	0.984964	0.997953	0.99887	0.99887	0.000106	0.99887
15.5	0.956317	0.979247	0.996775	0.998375	0.998372	0.001868	0.998375
16.5	0.930165	0.965171	0.994328	0.997548	0.997545	0.001359	0.997548
17.5	0.923261	0.960286	0.991847	0.996777	0.996786	-0.002949	0.996777
18.5	0.929921	0.95915	0.989861	0.995576	0.995592	-0.003678	0.995576
19.5	0.925158	0.954959	0.986329	0.993784	0.993801	-0.002769	0.993784
20.5	0.920994	0.951259	0.982723	0.991583	0.991612	-0.003375	0.991583
21.5	0.916139	0.945061	0.977709	0.988159	0.988217	-0.004917	0.988159
22.5	0.902552	0.934784	0.971301	0.983176	0.98321	-0.002034	0.983176						OPUS-DSD NEXT Complex with focused refinement
23.5	0.88843	0.922418	0.961379	0.976377	0.976368	0.000378	0.976377
24.5	0.86261	0.89766	0.946496	0.968221	0.968174	0.001483	0.968221
25.5	0.836214	0.873434	0.929	0.958357	0.958209	0.003527	0.958357
26.5	0.816795	0.857113	0.912911	0.948444	0.948246	0.003835	0.948444
27.5	0.815892	0.852189	0.901974	0.941795	0.941674	0.002067	0.941795
28.5	0.801863	0.836978	0.8882	0.934505	0.934627	-0.001873	0.934505
29.5	0.791364	0.825026	0.869309	0.92336	0.923756	-0.005196	0.92336
30.5	0.77164	0.802316	0.845712	0.907816	0.908299	-0.005269	0.907816
31.5	0.748538	0.781724	0.826285	0.893593	0.894063	-0.004435	0.893593
32.5	0.723084	0.75185	0.802348	0.875389	0.875821	-0.003483	0.875389
33.5	0.685835	0.723457	0.774228	0.853879	0.854277	-0.002734	0.853879
34.5	0.659117	0.690532	0.74223	0.830202	0.830864	-0.00391	0.830202
35.5	0.610404	0.650974	0.713985	0.803594	0.804598	-0.005137	0.803594
36.5	0.581812	0.620859	0.686541	0.776646	0.777699	-0.004737	0.776646
37.5	0.547692	0.595148	0.661	0.746019	0.746961	-0.003722	0.746019
38.5	0.495236	0.543302	0.623066	0.709372	0.709419	-0.000161	0.709372
39.5	0.438364	0.488228	0.582699	0.673758	0.673039	0.002197	0.673758
40.5	0.401489	0.455956	0.544608	0.64049	0.639319	0.003247	0.64049
41.5	0.384426	0.436548	0.525499	0.611301	0.610462	0.002154	0.611301
42.5	0.329102	0.390029	0.497399	0.577389	0.577776	-0.000916	0.577389
43.5	0.290432	0.344299	0.472492	0.548643	0.55054	-0.004219	0.548643
44.5	0.266522	0.327888	0.439239	0.517355	0.520888	-0.007375	0.517355
45.5	0.232679	0.289746	0.416835	0.499403	0.505586	-0.012506	0.499403
46.5	0.193696	0.249601	0.39216	0.487101	0.496043	-0.017743	0.487101
47.5	0.198912	0.251534	0.389513	0.490921	0.499363	-0.016862	0.490921
48.5	0.196296	0.263022	0.385701	0.490272	0.500457	-0.020389	0.490272
49.5	0.171777	0.234817	0.377503	0.468325	0.480023	-0.022496	0.468325
50.5	0.140936	0.19762	0.341881	0.427093	0.420548	0.011296	0.427093
51.5	0.140388	0.183536	0.303867	0.395673	0.322865	0.107525	0.395673
52.5	0.088531	0.142519	0.267679	0.374698	0.213243	0.205216	0.205216
53.5	0.098759	0.137658	0.249224	0.36441	0.142076	0.259154	0.259154
54.5	0.090665	0.13723	0.25112	0.36111	0.122177	0.272189	0.272189
55.5	0.09	0.131794	0.247354	0.350465	0.091516	0.285034	0.285034
56.5	0.082932	0.124019	0.237696	0.338252	0.06561	0.291787	0.291787
57.5	0.083171	0.115786	0.220406	0.327497	0.068089	0.278361	0.278361
58.5	0.062278	0.10629	0.222214	0.32856	0.072133	0.276362	0.276362
59.5	0.083734	0.123225	0.233976	0.335722	0.079912	0.278028	0.278028
60.5	0.076108	0.128754	0.248531	0.361777	0.078825	0.307164	0.307164
61.5	0.079116	0.126486	0.253532	0.37817	0.060273	0.338286	0.338286
62.5	0.06758	0.117184	0.24415	0.382523	0.039959	0.356822	0.356822
63.5	0.06117	0.105968	0.224445	0.377615	0.036354	0.354135	0.354135
64.5	0.063402	0.109817	0.219954	0.383336	0.034344	0.361404	0.361404
65.5	0.059437	0.112079	0.24146	0.403272	0.024147	0.388506	0.388506
66.5	0.077823	0.125778	0.263311	0.432925	0.007271	0.428772	0.428772
67.5	0.068751	0.118327	0.268536	0.4559	-0.01595	0.464442	0.464442
68.5	0.075427	0.135319	0.267139	0.45664	-0.014711	0.464518	0.464518
69.5	0.071819	0.125208	0.245169	0.42765	-0.000602	0.427994	0.427994
70.5	0.052517	0.096702	0.225328	0.403498	0.017714	0.39274	0.39274
71.5	0.050616	0.088688	0.204127	0.394593	0.018821	0.38298	0.38298
72.5	0.063049	0.10101	0.186365	0.380236	0.014119	0.37136	0.37136
73.5	0.037519	0.063153	0.178509	0.357572	0.007546	0.352687	0.352687
74.5	0.041371	0.083965	0.178511	0.333696	0.001272	0.332847	0.332847
75.5	0.0405	0.074564	0.150073	0.297433	0.0049	0.293974	0.293974
76.5	0.020266	0.055603	0.12866	0.245504	0.016825	0.232593	0.232593
77.5	0.015025	0.034577	0.09146	0.181836	0.021361	0.163977	0.163977
78.5	0.006022	0.01594	0.04405	0.121273	0.022589	0.100964	0.100964
79.5	-0.002153	0.009305	0.016083	0.092188	0.021357	0.072377	0.072377
80.5	0.001173	-0.000288	0.015473	0.074642	0.021	0.054793	0.054793
81.5	-0.005988	-0.003939	0.023759	0.06622	0.015236	0.051773	0.051773
82.5	-0.003616	0.005642	0.016263	0.052566	0.008086	0.044843	0.044843
83.5	0.001166	0.00383	0.011884	0.044579	0.005594	0.039205	0.039205
84.5	0.010392	0.00779	0.01742	0.04365	0.010119	0.033874	0.033874
85.5	0.007624	0.015868	0.030802	0.048468	0.012532	0.036392	0.036392
86.5	0.002609	0.011116	0.025376	0.055183	0.010559	0.0451	0.0451
87.5	-0.005345	-0.000649	0.000605	0.033357	-0.000458	0.033799	0.033799
88.5	-0.007968	-0.003517	-0.005097	0.010432	-0.003592	0.013975	0.013975
89.5	-0.005591	-0.006806	-0.000983	-0.00798	-0.009314	0.001322	0.001322
90.5	0.005357	0.000547	0.008649	-0.013472	-0.006861	-0.006566	-0.006566
91.5	-0.005028	0.002271	0.00849	-0.011324	0.00115	-0.012488	-0.012488
92.5	-0.005004	-0.005948	-0.015334	-0.007902	0.009763	-0.017839	-0.017839
93.5	-0.002831	-0.003014	-0.020279	-0.00345	0.015192	-0.018929	-0.018929
94.5	0.002779	-0.004575	-0.011145	-0.001269	0.011071	-0.012478	-0.012478
95.5	0.000587	-0.000813	0.002948	0.005576	0.009757	-0.004222	-0.004222
96.5	0.006886	0.008597	0.008796	0.013553	0.00849	0.005107	0.005107
97.5	0.001037	0.00689	0.015209	0.014549	0.007413	0.007189	0.007189
98.5	-0.003804	0.002496	0.005866	0.007601	0.000795	0.006811	0.006811
99.5	0.001471	-0.002215	-0.013678	0.001783	-0.004219	0.005977	0.005977
100.5	0.002537	0.005147	-0.009215	0.001147	-0.010554	0.011579	0.011579
101.5	-0.005875	0.004011	-0.004202	-0.000201	-0.017721	0.017215	0.017215
102.5	-0.000246	0.007905	-0.00413	-0.003242	-0.017727	0.014232	0.014232
103.5	-0.008564	-0.011175	-0.010207	-0.001954	-0.012813	0.010721	0.010721
104.5	0.003337	-0.000669	-0.005961	0.003599	-0.007301	0.010821	0.010821
105.5	0.005777	0.009966	0.012308	0.003222	0.000458	0.002765	0.002765
106.5	0.00265	0.005399	0.014833	-0.00415	0.003844	-0.008025	-0.008025
107.5	-0.001325	0.000222	0.006988	-0.005552	-0.001444	-0.004102	-0.004102
108.5	0.002124	0.004637	0.007391	-0.003662	-0.011423	0.007673	0.007673
109.5	0.004139	0.003541	0.011988	0.006128	-0.015146	0.020957	0.020957
110.5	0.000929	0.00069	0.017523	0.006063	-0.012452	0.018287	0.018287
111.5	0.001503	0.013445	0.008147	-0.012428	-0.007636	-0.004755	-0.004755
112.5	0.00103	-0.004658	-0.000949	-0.023612	-0.002363	-0.021199	-0.021199
113.5	-0.001368	-0.00353	-0.006222	-0.022006	0.000698	-0.02272	-0.02272
114.5	0.000887	-0.005721	0.000604	-0.00778	0.00129	-0.009081	-0.009081
115.5	-0.002575	-0.007776	0.013569	0.006949	-4e-06	0.006953	0.006953
116.5	0.003877	0.001658	0.008569	0.011029	-0.000998	0.012015	0.012015
117.5	0.003463	0.006376	0.003326	0.009403	0.001891	0.007526	0.007526
118.5	-0.003463	0.00149	-0.001406	0.005974	0.003714	0.002268	0.002268
119.5	0.003025	0.001045	-0.001834	0.003329	0.007714	-0.004419	-0.004419
120.5	-0.00453	0.000742	0.01287	0.002239	0.006048	-0.003832	-0.003832
121.5	0.002577	0.007693	0.022514	0.009557	0.007402	0.002171	0.002171
122.5	0.000739	-0.003438	0.008431	0.006325	0.006422	-9.8e-05	-9.8e-05
123.5	-0.002359	-0.00386	-0.006856	-0.007971	0.005253	-0.013294	-0.013294
124.5	-0.005933	-0.007129	-0.002262	-0.008869	0.000568	-0.009443	-0.009443
125.5	0.002092	0.001484	-0.000409	-0.005804	-0.007236	0.001421	0.001421
126.5	0.000578	0.006326	-0.001849	-0.003711	-0.014732	0.010862	0.010862
127.5	-0.001482	-0.008221	-0.007665	-0.000241	-0.016976	0.016456	0.016456
128.5	-0.003022	0.002469	0.00139	0.003866	-0.018133	0.021608	0.021608
129.5	0.004086	0.007896	-0.000832	1.2e-05	-0.013675	0.013502	0.013502
130.5	-0.007047	-0.001469	-0.013539	-0.006549	-0.015746	0.009054	0.009054
131.5	-0.000829	-0.004293	-0.008431	-0.00606	-0.017538	0.011281	0.011281
132.5	0.002879	0.006283	0.007629	-0.001477	-0.022651	0.020705	0.020705
133.5	0.002176	0.00461	0.007505	0.005208	-0.022125	0.026741	0.026741
134.5	-0.002633	-0.002468	0.003997	0.012886	-0.015795	0.028235	0.028235
135.5	0.001566	0.003461	0.008759	0.007503	-0.007613	0.015002	0.015002
136.5	-0.000884	0.001194	0.011915	0.006202	0.002651	0.00356	0.00356
137.5	0.002988	0.004612	0.009852	0.004956	0.003566	0.001395	0.001395
138.5	-0.001993	-0.006543	0.009954	0.003857	-0.00323	0.007064	0.007064
139.5	0.001863	0.006836	0.018997	0.006677	-0.004014	0.010648	0.010648
140.5	-0.001471	0.004281	0.01975	0.012391	-0.0078	0.020034	0.020034
141.5	-0.005515	0.000707	0.010396	0.016149	-0.015548	0.031212	0.031212
142.5	-0.000515	0.001878	0.00652	0.016974	-0.018866	0.035176	0.035176
143.5	-0.000263	0.003479	0.008953	0.013161	-0.017109	0.02976	0.02976
144.5	0.001074	0.004598	0.004711	0.011679	-0.011227	0.022652	0.022652
145.5	-0.003462	-0.003552	0.009972	0.016799	-0.009513	0.026064	0.026064
146.5	0.001507	0.002062	0.006732	0.01958	-0.006065	0.025491	0.025491
147.5	-0.002086	-0.004121	0.01502	0.0165	0.00024	0.016264	0.016264
148.5	0.001317	0.001154	0.016776	0.009238	-0.001594	0.010814	0.010814
149.5	-4.7e-05	0.002633	0.004058	-0.000796	-0.003679	0.002873	0.002873
150.5	0.001249	-0.000906	-0.003798	-0.007707	-0.004047	-0.003646	-0.003646
151.5	7.3e-05	0.000715	0.003248	-0.011574	0.002883	-0.014498	-0.014498
152.5	0.001884	-0.003329	-0.003944	-0.011324	0.006703	-0.018149	-0.018149
153.5	-0.003834	-0.002052	-0.008075	-0.013009	0.00789	-0.021065	-0.021065
154.5	0.000112	-6.2e-05	-0.00014	-0.009295	0.004061	-0.01341	-0.01341
155.5	0.000977	-0.001692	0.003775	-0.00297	0.001136	-0.004111	-0.004111
156.5	-0.003675	-0.005013	0.008294	-0.002669	0.000762	-0.003433	-0.003433
157.5	5.2e-05	0.003707	0.012175	-0.002381	-0.001052	-0.001328	-0.001328

## Sheet: Extended data figure 9h
wave_number	fsc_nomask	fsc_loosemask	fsc_tightmask	fsc_noisesub_raw	fsc_noisesub_true	fsc_noisesub
0.5	1	1	1	1	nan	1
1.5	0.999751	0.999996	1	1	-0.5	1		crydrgn
2.5	0.999324	0.999991	0.999999	0.999999	-0.5	0.999999
3.5	0.999111	0.999983	0.999999	0.999999	0.083333	0.999999
4.5	0.998894	0.999964	0.999997	0.999997	0.020833	0.999997
5.5	0.997693	0.99989	0.99999	0.99999	0.006211	0.99999
6.5	0.996291	0.999781	0.999966	0.999966	-0.00531	0.999966
7.5	0.995911	0.999712	0.999929	0.999929	0.004174	0.999929
8.5	0.996164	0.999745	0.999905	0.999905	-0.001253	0.999905
9.5	0.995306	0.999698	0.999869	0.999871	-0.010599	0.999869
10.5	0.993557	0.999517	0.999804	0.999805	-0.004582	0.999804
11.5	0.992206	0.99931	0.999696	0.999698	-0.004731	0.999696
12.5	0.988801	0.999026	0.999549	0.999549	0.000264	0.999549
13.5	0.985338	0.998688	0.99941	0.999408	0.003423	0.99941
14.5	0.980536	0.99831	0.999256	0.999253	0.00399	0.999256
15.5	0.970298	0.997599	0.998854	0.998851	0.002593	0.998854
16.5	0.958141	0.996079	0.998073	0.998073	6.2e-05	0.998073
17.5	0.954851	0.993944	0.997063	0.997067	-0.001219	0.997063				cryoDRGN with FSC-mask autotightening, NEXT complex with focused refinement,
18.5	0.959017	0.991451	0.995709	0.995716	-0.001656	0.995709
19.5	0.951889	0.987827	0.99395	0.993955	-0.000809	0.99395
20.5	0.945095	0.982694	0.99153	0.991534	-0.000507	0.99153
21.5	0.937436	0.976431	0.988448	0.988458	-0.000816	0.988448
22.5	0.933093	0.969852	0.984541	0.984559	-0.001177	0.984541
23.5	0.919336	0.960918	0.9801	0.980133	-0.001641	0.9801
24.5	0.899356	0.948653	0.973614	0.973652	-0.001468	0.973614
25.5	0.878657	0.937116	0.966427	0.966462	-0.00105	0.966427
26.5	0.862866	0.923124	0.958367	0.958385	-0.000415	0.958367
27.5	0.865457	0.919199	0.954894	0.95492	-0.000579	0.954894
28.5	0.868388	0.919078	0.954202	0.954224	-0.000487	0.954202
29.5	0.862971	0.919608	0.953078	0.953102	-0.000511	0.953078
30.5	0.85786	0.917023	0.94955	0.949512	0.000746	0.94955
31.5	0.850027	0.912314	0.945568	0.945459	0.001986	0.945568
32.5	0.836689	0.902661	0.939115	0.938896	0.003581	0.939115
33.5	0.809116	0.887559	0.92934	0.929094	0.003473	0.92934
34.5	0.775101	0.867329	0.916077	0.915946	0.001558	0.916077
35.5	0.728474	0.843775	0.898695	0.898557	0.001359	0.898695
36.5	0.677562	0.817592	0.875984	0.875976	6.3e-05	0.875984
37.5	0.62902	0.790038	0.852998	0.853098	-0.000679	0.852998
38.5	0.546829	0.742844	0.82054	0.820464	0.000428	0.82054
39.5	0.469963	0.68356	0.778159	0.778493	-0.001508	0.778159
40.5	0.415339	0.636264	0.744166	0.745789	-0.006384	0.744166
41.5	0.368437	0.604672	0.71301	0.715895	-0.010154	0.71301
42.5	0.30743	0.564515	0.679788	0.683705	-0.012385	0.679788
43.5	0.247861	0.505486	0.636962	0.642258	-0.014803	0.636962
44.5	0.197468	0.453291	0.602851	0.610104	-0.018603	0.602851
45.5	0.164014	0.414519	0.579075	0.591258	-0.029806	0.579075
46.5	0.169769	0.39565	0.565655	0.56589	-0.00054	0.565655
47.5	0.13332	0.366387	0.547002	0.491841	0.10855	0.547002
48.5	0.118941	0.327133	0.514861	0.358681	0.24353	0.514861
49.5	0.086955	0.283172	0.453487	0.239626	0.281257	0.281257
50.5	0.063623	0.235525	0.374098	0.195287	0.222204	0.222204
51.5	0.05122	0.173654	0.316022	0.170394	0.175539	0.175539
52.5	0.032467	0.136296	0.30101	0.161654	0.166228	0.166228
53.5	0.014688	0.144618	0.315196	0.146016	0.198107	0.198107
54.5	0.031748	0.133082	0.305165	0.127735	0.203414	0.203414
55.5	0.027004	0.120806	0.26648	0.115153	0.17102	0.17102
56.5	0.016812	0.116708	0.240082	0.088029	0.16673	0.16673
57.5	0.028244	0.111249	0.230391	0.077595	0.16565	0.16565
58.5	0.012616	0.100387	0.228932	0.074423	0.166933	0.166933
59.5	0.016247	0.104918	0.22549	0.057846	0.177937	0.177937
60.5	0.010303	0.109372	0.215223	0.034498	0.187182	0.187182
61.5	0.030253	0.095988	0.201761	0.020265	0.18525	0.18525
62.5	0.008404	0.074628	0.18246	0.023801	0.162527	0.162527
63.5	0.023799	0.058161	0.144645	0.035886	0.112808	0.112808
64.5	0.01524	0.057244	0.131717	0.041518	0.094105	0.094105
65.5	0.013046	0.074339	0.166352	0.039319	0.132232	0.132232
66.5	0.017017	0.081	0.182489	0.030319	0.156928	0.156928
67.5	0.018929	0.07478	0.16885	0.017355	0.154171	0.154171
68.5	0.009981	0.061565	0.156921	0.013737	0.145178	0.145178
69.5	0.014875	0.050564	0.147886	0.009515	0.1397	0.1397
70.5	0.003656	0.055669	0.135976	-0.000573	0.136471	0.136471
71.5	0.015378	0.054883	0.133851	-0.002351	0.135882	0.135882
72.5	0.018033	0.067416	0.128341	0.011339	0.118344	0.118344
73.5	0.005921	0.06749	0.125563	0.020729	0.107053	0.107053
74.5	0.012039	0.063892	0.116328	0.018089	0.100049	0.100049
75.5	0.010508	0.062486	0.110804	0.010717	0.101172	0.101172
76.5	0.01136	0.055689	0.112588	0.017408	0.096866	0.096866
77.5	0.013473	0.045761	0.106238	0.024152	0.084118	0.084118
78.5	0.011589	0.046748	0.086831	0.022037	0.066254	0.066254
79.5	0.008978	0.033531	0.059061	0.017748	0.042059	0.042059
80.5	0.008599	0.012932	0.042378	-0.004522	0.046689	0.046689
81.5	0.006517	0.016108	0.036991	-0.011832	0.048252	0.048252
82.5	0.013308	0.016466	0.029772	-0.009419	0.038826	0.038826
83.5	0.002736	0.003231	0.026131	-0.008246	0.034096	0.034096
84.5	0.013657	0.021643	0.029291	-0.008441	0.037415	0.037415
85.5	0.004832	0.035935	0.025636	-0.000466	0.02609	0.02609
86.5	0.004777	0.019252	0.019916	0.012312	0.007698	0.007698
87.5	0.001194	0.009553	0.016826	0.015631	0.001214	0.001214
88.5	-0.004538	0.009607	0.020532	0.011879	0.008757	0.008757
89.5	0.003512	0.006337	0.019689	0.001937	0.017787	0.017787
90.5	0.000185	0.015304	0.028655	-0.006654	0.035075	0.035075
91.5	-0.00246	0.014882	0.032513	-0.003983	0.036351	0.036351
92.5	-0.004049	0.005584	0.021951	0.005698	0.016347	0.016347
93.5	-0.009021	4.2e-05	0.011086	0.004162	0.006952	0.006952
94.5	0.008335	0.004823	0.012633	0.003141	0.009522	0.009522
95.5	0.003859	0.018773	0.015669	0.000729	0.014951	0.014951
96.5	-0.00117	0.013649	0.012948	0.010383	0.002592	0.002592
97.5	0.009859	0.006531	0.014141	0.017864	-0.003791	-0.003791
98.5	0.010507	0.013196	0.010297	0.017573	-0.007406	-0.007406
99.5	-0.002615	0.011403	0.001542	0.005036	-0.003511	-0.003511
100.5	0.007265	-0.010508	-0.013715	0.006986	-0.020847	-0.020847
101.5	-0.002536	-0.015249	-0.020655	0.014956	-0.036152	-0.036152
102.5	-0.003373	-0.003396	-0.016605	0.022223	-0.03971	-0.03971
103.5	0.002103	-0.01245	-0.011338	0.018961	-0.030884	-0.030884
104.5	-0.002754	-0.020253	-0.012712	0.004856	-0.017653	-0.017653
105.5	0.003678	-0.008949	-0.020011	0.004208	-0.024322	-0.024322
106.5	0.000584	-0.010779	-0.024026	0.009827	-0.034188	-0.034188
107.5	-0.000512	-0.020558	-0.017883	0.014764	-0.033136	-0.033136
108.5	0.000735	-0.018717	-0.009334	0.017123	-0.026918	-0.026918
109.5	0.00266	-0.027772	-0.008843	0.02275	-0.032329	-0.032329
110.5	-0.005674	-0.030758	-0.010056	0.021595	-0.032349	-0.032349
111.5	-0.003103	-0.012198	-0.001541	0.014737	-0.016522	-0.016522
112.5	4e-06	0.009348	0.015524	0.009462	0.00612	0.00612
113.5	-0.002436	0.005833	0.023477	0.005695	0.017883	0.017883
114.5	0.002505	0.010552	0.019622	0.008545	0.011173	0.011173
115.5	0.005326	0.008973	0.015755	0.00665	0.009167	0.009167
116.5	0.007455	0.006333	0.012359	0.003766	0.008625	0.008625
117.5	0.004589	0.004034	0.01129	0.001291	0.010012	0.010012
118.5	0.001093	0.009635	0.006243	0.00425	0.002002	0.002002
119.5	0.006422	0.016274	0.009167	0.006495	0.00269	0.00269
120.5	0.00243	0.018575	0.007253	0.006911	0.000345	0.000345
121.5	-0.000858	0.025906	0.001094	0.003106	-0.002019	-0.002019
122.5	0.001037	0.005024	-0.006205	-0.004507	-0.00169	-0.00169
123.5	0.002097	-0.010827	-0.004764	-0.001359	-0.003401	-0.003401
124.5	0.002337	-0.012153	-0.002494	-0.003298	0.000801	0.000801
125.5	0.004904	-0.001502	-0.001266	-0.002278	0.00101	0.00101
126.5	-0.001521	0.004099	0.007905	0.007127	0.000784	0.000784
127.5	0.005231	0.006202	0.014174	0.013801	0.000379	0.000379
128.5	0.008502	0.014872	0.016588	0.007395	0.009262	0.009262
129.5	-0.002531	0.004226	0.002304	-0.00499	0.007258	0.007258
130.5	0.002403	-0.00856	-0.014578	-0.006356	-0.00817	-0.00817
131.5	0.001965	-0.005491	-0.018179	0.003547	-0.021803	-0.021803
132.5	-0.002745	-0.010645	-0.012914	0.01042	-0.02358	-0.02358
133.5	-0.00547	-0.006483	-0.002436	0.009009	-0.011549	-0.011549
134.5	0.001165	0.005144	5.5e-05	0.001257	-0.001203	-0.001203
135.5	0.00272	0.000431	-0.006437	-0.005427	-0.001005	-0.001005
136.5	-0.002427	-0.003581	-0.004552	-0.007438	0.002865	0.002865
137.5	0.001195	-0.002195	-0.000795	-0.00643	0.005599	0.005599
138.5	-0.001169	0.008787	-0.004156	0.002147	-0.006317	-0.006317
139.5	-0.002641	0.013654	-0.004981	-0.000648	-0.00433	-0.00433
140.5	0.004266	0.0144	-0.005536	-0.00287	-0.002658	-0.002658
141.5	0.003763	0.016274	-0.006277	-0.005417	-0.000856	-0.000856
142.5	7.2e-05	0.013998	-0.00924	-0.006946	-0.002278	-0.002278
143.5	0.001204	0.003141	-0.018482	-0.008086	-0.010312	-0.010312
144.5	0.0016	-0.008489	-0.02501	-0.007468	-0.017411	-0.017411
145.5	0.00381	-0.005385	-0.018004	-0.014997	-0.002962	-0.002962
146.5	0.006331	-0.003182	0.000327	-0.016972	0.01701	0.01701
147.5	-0.002047	-0.000591	0.009665	-0.012272	0.021671	0.021671
148.5	-0.001028	0.00116	0.014393	-0.009123	0.023303	0.023303
149.5	0.001187	0.010722	0.00695	-0.013363	0.020045	0.020045
150.5	0.005018	0.005854	-0.007454	-0.011651	0.004149	0.004149
151.5	-0.002204	0.003902	-0.00686	-0.006108	-0.000748	-0.000748
152.5	0.001641	-0.001665	0.00197	-0.007458	0.009357	0.009357
153.5	-0.001338	0.004376	0.010838	-0.009453	0.020101	0.020101
154.5	-0.000787	0.008751	0.015461	-0.005725	0.021065	0.021065
155.5	-0.00066	0.005568	0.013242	-0.00515	0.018298	0.018298
156.5	-0.000457	-0.000256	0.007574	-0.0042	0.011725	0.011725
157.5	0.00121	0.001319	0.007479	-0.000176	0.007654	0.007654

## Sheet: Extended data figure 10a
wave_number	Unmasked	fsc_loosemask	Masked	fsc_noisesub_raw	fsc_noisesub_true	Corrected	Resolution
0.5	1	1	1	1	nan	1		0.143
1.5	0.999604	0.999988	1	1	0	1		0.143
2.5	0.999417	0.999974	0.999999	0.999999	0	0.999999	140.8	0.143
3.5	0.998958	0.999967	0.999997	0.999998	-0.102564	0.999997	100.6	0.143
4.5	0.998483	0.999945	0.999994	0.999994	0	0.999994	78.2	0.143
5.5	0.997203	0.999879	0.999983	0.999982	0.026578	0.999983	64	0.143
6.5	0.995616	0.999789	0.999961	0.999961	0.012214	0.999961	54.2	0.143
7.5	0.995398	0.999746	0.999936	0.999938	-0.01912	0.999936	46.9	0.143
8.5	0.994853	0.999694	0.999918	0.999919	-0.007337	0.999918	41.4	0.143
9.5	0.99435	0.999605	0.999902	0.999904	-0.015509	0.999902	37.1	0.143
10.5	0.992634	0.999541	0.999867	0.999867	0.002686	0.999867	33.5	0.143
11.5	0.990374	0.999288	0.999789	0.99979	-0.002834	0.999789	30.6	0.143
12.5	0.985524	0.998747	0.999657	0.999653	0.011346	0.999657	28.2	0.143
13.5	0.981347	0.99828	0.999511	0.999506	0.010145	0.999511	26.1	0.143
14.5	0.974638	0.997838	0.999378	0.999376	0.003151	0.999378	24.3	0.143
15.5	0.961173	0.996758	0.999156	0.999146	0.012418	0.999156	22.7	0.143
16.5	0.939652	0.995145	0.9988	0.998795	0.003908	0.9988	21.3	0.143
17.5	0.941175	0.994011	0.998463	0.998477	-0.0092	0.998463	20.1	0.143
18.5	0.951137	0.993263	0.998177	0.998201	-0.013386	0.998177	19	0.143
19.5	0.953182	0.99204	0.997761	0.997785	-0.010954	0.997761	18.1	0.143
20.5	0.948245	0.990536	0.997328	0.997344	-0.006128	0.997328	17.2	0.143
21.5	0.946872	0.988417	0.996761	0.996771	-0.003064	0.996761	16.4	0.143
22.5	0.940666	0.985866	0.995777	0.995812	-0.00824	0.995777	15.6	0.143
23.5	0.928462	0.981562	0.994322	0.994339	-0.003074	0.994322	15	0.143
24.5	0.912166	0.974873	0.992607	0.992577	0.003983	0.992607	14.4	0.143
25.5	0.897706	0.966161	0.990561	0.990536	0.002601	0.990561	13.8	0.143
26.5	0.888994	0.959616	0.988148	0.988099	0.004047	0.988148	13.3	0.143
27.5	0.889484	0.957217	0.986547	0.986544	0.000248	0.986547	12.8	0.143
28.5	0.89035	0.952788	0.985356	0.985424	-0.004608	0.985356	12.4	0.143
29.5	0.884099	0.946398	0.984295	0.984391	-0.006159	0.984295	11.9	0.143
30.5	0.867536	0.936266	0.981496	0.981616	-0.006539	0.981496	11.5	0.143
31.5	0.852812	0.924742	0.977065	0.977204	-0.006103	0.977065	11.2	0.143
32.5	0.838527	0.911996	0.970789	0.970946	-0.005375	0.970789	10.8	0.143
33.5	0.809662	0.895158	0.96114	0.961383	-0.006294	0.96114	10.5	0.143
34.5	0.767248	0.872717	0.947954	0.948426	-0.009146	0.947954	10.2	0.143
35.5	0.715819	0.844616	0.933816	0.934439	-0.009491	0.933816	9.9	0.143
36.5	0.655679	0.807502	0.916785	0.917333	-0.006633	0.916785	9.6	0.143
37.5	0.598573	0.767769	0.89427	0.894874	-0.005748	0.89427	9.4	0.143
38.5	0.532039	0.724831	0.865567	0.866065	-0.003724	0.865567	9.1	0.143
39.5	0.480238	0.678061	0.835462	0.835541	-0.000479	0.835462	8.9	0.143
40.5	0.427053	0.649055	0.811796	0.812414	-0.003295	0.811796	8.7	0.143
41.5	0.401419	0.634372	0.790599	0.792025	-0.006855	0.790599	8.5	0.143
42.5	0.353347	0.608526	0.761616	0.764001	-0.010104	0.761616	8.3	0.143
43.5	0.296935	0.553919	0.728064	0.731736	-0.013689	0.728064	8.1	0.143
44.5	0.254334	0.496046	0.694656	0.699936	-0.017595	0.694656	7.9	0.143
45.5	0.211929	0.465574	0.674525	0.68159	-0.022187	0.674525	7.7	0.143
46.5	0.209156	0.453575	0.666996	0.673723	-0.020618	0.666996	7.6	0.143
47.5	0.195717	0.44631	0.664796	0.671816	-0.02139	0.664796	7.4	0.143
48.5	0.180636	0.415828	0.645739	0.647106	-0.003873	0.645739	7.3	0.143
49.5	0.121772	0.374064	0.599369	0.568135	0.072324	0.599369	7.1	0.143
50.5	0.133753	0.344566	0.546847	0.456767	0.165823	0.546847	7	0.143
51.5	0.114274	0.302626	0.507399	0.374587	0.212359	0.212359	6.8	0.143
52.5	0.087704	0.286942	0.487431	0.346528	0.215622	0.215622	6.7	0.143
53.5	0.083687	0.283396	0.481124	0.342708	0.210585	0.210585	6.6	0.143
54.5	0.094292	0.264529	0.482269	0.334778	0.221717	0.221717	6.5	0.143
55.5	0.074548	0.240156	0.477753	0.31689	0.235486	0.235486	6.3	0.143
56.5	0.066995	0.233053	0.4741	0.302699	0.245806	0.245806	6.2	0.143
57.5	0.067076	0.23572	0.472542	0.277235	0.270222	0.270222	6.1	0.143
58.5	0.066541	0.248675	0.477546	0.246103	0.306996	0.306996	6	0.143
59.5	0.074051	0.257439	0.475912	0.21763	0.330128	0.330128	5.9	0.143
60.5	0.066482	0.253458	0.469922	0.185848	0.34892	0.34892	5.8	0.143
61.5	0.051013	0.227561	0.45213	0.167692	0.341745	0.341745	5.7	0.143
62.5	0.051802	0.197724	0.423125	0.150177	0.321181	0.321181	5.6	0.143
63.5	0.045327	0.175	0.396711	0.142444	0.296502	0.296502	5.5	0.143
64.5	0.041126	0.180178	0.396419	0.126315	0.309155	0.309155	5.5	0.143
65.5	0.046673	0.213248	0.430574	0.109191	0.360776	0.360776	5.4	0.143
66.5	0.053062	0.242455	0.475612	0.088335	0.424802	0.424802	5.3	0.143
67.5	0.058298	0.24537	0.491332	0.072231	0.45173	0.45173	5.2	0.143
68.5	0.059122	0.239549	0.495258	0.063005	0.461318	0.461318	5.1	0.143
69.5	0.040741	0.226129	0.473952	0.074908	0.431356	0.431356	5.1	0.143
70.5	0.050179	0.221612	0.455208	0.069398	0.414581	0.414581	5	0.143
71.5	0.035045	0.21552	0.447082	0.054093	0.415463	0.415463	4.9	0.143
72.5	0.040067	0.191761	0.430157	0.042853	0.404644	0.404644	4.9	0.143
73.5	0.038188	0.170742	0.415132	0.039502	0.391079	0.391079	4.8	0.143
74.5	0.032558	0.158023	0.396076	0.027199	0.379191	0.379191	4.7	0.143
75.5	0.027627	0.14469	0.380978	0.014017	0.372178	0.372178	4.7	0.143
76.5	0.027101	0.130182	0.340217	0.011056	0.332841	0.332841	4.6	0.143
77.5	0.027414	0.105601	0.290249	0.015528	0.279054	0.279054	4.5	0.143
78.5	0.02836	0.07933	0.228801	0.020359	0.212774	0.212774	4.5	0.143
79.5	0.002466	0.056256	0.179341	0.012886	0.168628	0.168628	4.4	0.143
80.5	0.005312	0.041352	0.142734	0.018923	0.126199	0.126199	4.4	0.143
81.5	0.001509	0.026496	0.117787	0.023766	0.096309	0.096309	4.3	0.143
82.5	0.009866	0.027402	0.090745	0.020332	0.071874	0.071874	4.3	0.143
83.5	0.012234	0.033125	0.072131	0.016896	0.056185	0.056185	4.2	0.143
84.5	0.006669	0.024958	0.059343	0.005065	0.054554	0.054554	4.2	0.143
85.5	0.006978	0.018902	0.04823	-0.007075	0.054917	0.054917	4.1	0.143
86.5	0.011865	0.023089	0.038307	-0.008664	0.046567	0.046567	4.1	0.143
87.5	0.006094	0.025194	0.026508	-0.004513	0.030881	0.030881	4	0.143
88.5	0.012554	0.015848	0.017967	-0.007332	0.025114	0.025114	4	0.143
89.5	0.005549	0.011163	0.004739	-0.008286	0.012918	0.012918	3.9	0.143
90.5	0.002571	0.010084	-0.007293	-0.00212	-0.005162	-0.005162	3.9	0.143
91.5	0.002125	0.004958	-0.009809	0.000486	-0.0103	-0.0103	3.8	0.143
92.5	-0.001172	0.00878	-0.005657	0.006585	-0.012323	-0.012323	3.8	0.143
93.5	0.002792	0.014996	-0.004299	0.010549	-0.015007	-0.015007	3.8	0.143
94.5	0.006707	0.020082	0.003973	0.015246	-0.011447	-0.011447	3.7	0.143
95.5	0.006526	0.022018	0.015971	0.014755	0.001234	0.001234	3.7	0.143
96.5	0.012832	0.01652	0.018444	0.004641	0.013867	0.013867	3.6	0.143
97.5	0.007162	0.00391	0.017476	-0.010135	0.027333	0.027333	3.6	0.143
98.5	0.00242	0.009919	0.019344	-0.02616	0.044344	0.044344	3.6	0.143
99.5	-0.001132	0.023482	0.02113	-0.03206	0.051538	0.051538	3.5	0.143
100.5	0.002544	0.024944	0.011029	-0.026542	0.0366	0.0366	3.5	0.143
101.5	0.005451	0.020165	0.007385	-0.02046	0.027287	0.027287	3.5	0.143
102.5	0.004394	0.010847	0.009148	-0.018559	0.027203	0.027203	3.4	0.143
103.5	0.000934	0.002898	0.015145	-0.014329	0.029058	0.029058	3.4	0.143
104.5	0.002386	0.006898	0.019681	-0.011694	0.031012	0.031012	3.4	0.143
105.5	0.010587	0.021104	0.013709	-0.013127	0.026488	0.026488	3.3	0.143
106.5	0.003554	0.010686	0.005372	-0.013797	0.018908	0.018908	3.3	0.143
107.5	0.00126	-0.006	0.004646	-0.014809	0.019171	0.019171	3.3	0.143
108.5	0.002804	-0.000423	0.005338	-0.008737	0.013953	0.013953	3.2	0.143
109.5	0.004256	0.006483	0.01517	-0.003101	0.018215	0.018215	3.2	0.143
110.5	0.002125	0.008548	0.020555	-0.001927	0.022438	0.022438	3.2	0.143
111.5	0.003932	0.018494	0.02136	-0.003435	0.024709	0.024709	3.2	0.143
112.5	0.002971	0.009537	0.018454	-0.004888	0.023229	0.023229	3.1	0.143
113.5	0.000431	-0.005785	0.005336	-0.004078	0.009375	0.009375	3.1	0.143
114.5	0.003135	-0.007027	-0.000651	0.00036	-0.001011	-0.001011	3.1	0.143
115.5	-0.000158	-0.003813	-0.000867	-0.001253	0.000385	0.000385	3	0.143
116.5	0.001952	0.006291	0.006276	0.004904	0.001379	0.001379	3	0.143
117.5	0.002319	0.013824	0.018629	0.006882	0.011828	0.011828	3	0.143
118.5	-0.000484	0.020523	0.018898	0.007325	0.011659	0.011659	3	0.143
119.5	0.008326	0.017912	0.010184	0.006087	0.004122	0.004122	2.9	0.143
120.5	0.011135	0.019982	0.009538	-0.004022	0.013506	0.013506	2.9	0.143
121.5	0.000717	0.013074	0.008572	-0.004162	0.012681	0.012681	2.9	0.143
122.5	0.002279	0.00713	0.009649	0.001769	0.007894	0.007894	2.9	0.143
123.5	0.000505	0.012726	0.009798	0.010671	-0.000882	-0.000882	2.9	0.143
124.5	0.00129	0.01127	0.01156	0.006784	0.004809	0.004809	2.8	0.143
125.5	0.002847	0.012039	0.012222	0.006395	0.005864	0.005864	2.8	0.143
126.5	0.001785	0.005452	0.008148	0.010422	-0.002298	-0.002298	2.8	0.143
127.5	-0.003491	0.00481	0.006965	0.009853	-0.002916	-0.002916	2.8	0.143
128.5	-0.001989	0.016357	0.010647	-2.8e-05	0.010674	0.010674	2.7	0.143
129.5	0.000681	0.010699	0.009998	-0.006501	0.016393	0.016393	2.7	0.143
130.5	0.004667	0.002682	0.006746	-0.009693	0.016281	0.016281	2.7	0.143
131.5	-0.000695	0.002634	0.006405	-0.014323	0.020436	0.020436	2.7	0.143
132.5	-5.1e-05	0.003517	0.000135	-0.011344	0.011351	0.011351	2.7	0.143
133.5	-0.001899	0.005117	0.003206	-0.004984	0.00815	0.00815	2.6	0.143
134.5	0.002468	0.014319	0.006966	-0.006074	0.012961	0.012961	2.6	0.143
135.5	0.000553	0.011926	0.010197	-0.01083	0.020802	0.020802	2.6	0.143
136.5	0.000572	0.006061	0.009941	-0.014137	0.023743	0.023743	2.6	0.143
137.5	-0.000354	0.003839	0.014145	-0.012884	0.026685	0.026685	2.6	0.143
138.5	0.009453	0.003954	0.017149	-0.008852	0.025772	0.025772	2.5	0.143
139.5	0.008252	0.010557	0.022421	-0.00352	0.02585	0.02585	2.5	0.143
140.5	0.001245	0.018148	0.026425	0.000585	0.025855	0.025855	2.5	0.143
141.5	0.009069	0.00189	0.021057	-0.002146	0.023153	0.023153	2.5	0.143
142.5	0.006553	0.002499	0.013595	-0.005293	0.018788	0.018788	2.5	0.143
143.5	0.002632	0.012184	0.003772	-0.006036	0.009749	0.009749	2.5	0.143
144.5	0.003807	0.008304	-0.001183	-0.005285	0.00408	0.00408	2.4	0.143
145.5	-0.000397	0.001395	0.003686	-0.003504	0.007165	0.007165	2.4	0.143
146.5	0.00316	0.009147	0.010003	-0.003195	0.013156	0.013156	2.4	0.143
147.5	0.007495	0.008835	0.013497	-0.009759	0.023032	0.023032	2.4	0.143
148.5	0.001225	0.015885	0.008895	-0.018973	0.027349	0.027349	2.4	0.143
149.5	0.003125	0.01363	0.0032	-0.020281	0.023015	0.023015	2.4	0.143
150.5	0.001005	0.013616	0.009708	-0.013738	0.023128	0.023128	2.3	0.143
151.5	0.005232	0.02202	0.019	-0.010734	0.029418	0.029418	2.3	0.143
152.5	0.001055	0.015032	0.015105	-0.007874	0.022799	0.022799	2.3	0.143
153.5	-0.002501	0.009153	0.006402	-0.003965	0.010326	0.010326	2.3	0.143
154.5	0.002217	0.012517	0.007594	0.003164	0.004444	0.004444	2.3	0.143
155.5	0.001256	0.01026	0.011897	0.004663	0.007268	0.007268	2.3	0.143
156.5	0.004011	0.005386	0.011378	0.005659	0.005752	0.005752	2.2	0.143
157.5	0.006059	0.006207	0.008205	0.005263	0.002958	0.002958	2.2	0.143

## Sheet: Extended data figure 10e
wave_number	fsc_nomask	fsc_sphericalmask	fsc_loosemask	fsc_tightmask	fsc_noisesub_raw	fsc_noisesub_true	fsc_noisesub
0.5	1	1	1	1	1	nan	1
1.5	0.999298	0.999861	0.999992	1	1	-0.142857	1
2.5	0.998955	0.999771	0.999974	0.999998	0.999998	0.075	0.999998
3.5	0.998905	0.999628	0.999949	0.999993	0.999992	0.023438	0.999993
4.5	0.997958	0.999134	0.999914	0.999978	0.999978	0.016086	0.999978
5.5	0.995432	0.998294	0.999804	0.999941	0.999941	0.002008	0.999941
6.5	0.99311	0.997453	0.999721	0.999908	0.999907	0.003863	0.999908
7.5	0.9936	0.996973	0.999631	0.999869	0.999869	0.000912	0.999869
8.5	0.992539	0.997021	0.999611	0.999832	0.999831	0.006349	0.999832
9.5	0.990722	0.995777	0.999467	0.999797	0.999795	0.01075	0.999797
10.5	0.9876	0.994107	0.999216	0.999737	0.999733	0.016518	0.999737
11.5	0.983665	0.992186	0.998767	0.999625	0.999621	0.011635	0.999625
12.5	0.977607	0.988756	0.99808	0.999477	0.99947	0.013716	0.999477
13.5	0.971159	0.985294	0.997359	0.999254	0.999245	0.011689	0.999254
14.5	0.959093	0.978771	0.996369	0.999124	0.999114	0.011232	0.999124
15.5	0.935198	0.965521	0.994581	0.99887	0.998859	0.00972	0.99887
16.5	0.903202	0.949981	0.99279	0.998164	0.998162	0.000649	0.998164
17.5	0.906606	0.950705	0.992035	0.997472	0.997485	-0.005095	0.997472
18.5	0.923596	0.956959	0.991531	0.99667	0.996708	-0.011515	0.99667
19.5	0.926283	0.956462	0.989946	0.99563	0.995674	-0.01003	0.99563
20.5	0.914652	0.947976	0.986791	0.993769	0.993803	-0.005425	0.993769
21.5	0.917217	0.948371	0.982948	0.991549	0.991552	-0.000367	0.991549
22.5	0.899706	0.935095	0.977053	0.987804	0.987806	-0.000132	0.987804
23.5	0.881532	0.919458	0.969605	0.984006	0.984008	-0.000145	0.984006
24.5	0.857823	0.902875	0.959554	0.979549	0.979516	0.001641	0.979549
25.5	0.839545	0.884791	0.949445	0.975361	0.975394	-0.00134	0.975361
26.5	0.829092	0.877866	0.941444	0.971915	0.972027	-0.004	0.971915
27.5	0.833233	0.875994	0.93716	0.970338	0.970338	-2e-06	0.970338
28.5	0.828457	0.868401	0.930995	0.967295	0.967266	0.000903	0.967295
29.5	0.822505	0.86321	0.923514	0.962064	0.961995	0.001827	0.962064
30.5	0.80779	0.849517	0.911202	0.953732	0.953787	-0.001189	0.953732
31.5	0.779628	0.826079	0.895785	0.942979	0.943211	-0.004093	0.942979
32.5	0.75693	0.802422	0.876714	0.928833	0.92917	-0.004756	0.928833
33.5	0.723621	0.776537	0.850979	0.911426	0.911786	-0.004082	0.911426
34.5	0.672249	0.72615	0.816139	0.887923	0.888103	-0.001609	0.887923
35.5	0.608327	0.670631	0.783416	0.865086	0.864776	0.002292	0.865086
36.5	0.555703	0.62271	0.747394	0.838354	0.837435	0.005651	0.838354
37.5	0.48768	0.567476	0.710693	0.811563	0.809991	0.008276	0.811563
38.5	0.434106	0.504036	0.660003	0.773979	0.772723	0.005525	0.773979
39.5	0.356407	0.435123	0.606528	0.731833	0.731416	0.001552	0.731833
40.5	0.336724	0.409491	0.567219	0.691795	0.69267	-0.002847	0.691795
41.5	0.301442	0.371248	0.550464	0.6661	0.666691	-0.001773	0.6661
42.5	0.278404	0.350195	0.517095	0.631941	0.634538	-0.007106	0.631941
43.5	0.214305	0.280397	0.462418	0.586467	0.594502	-0.019815	0.586467
44.5	0.191979	0.253052	0.417846	0.552818	0.565984	-0.030334	0.552818
45.5	0.168839	0.223136	0.399714	0.524744	0.54222	-0.038175	0.524744
46.5	0.156527	0.2086	0.383131	0.510319	0.530356	-0.042665	0.510319
47.5	0.151952	0.208967	0.359958	0.502446	0.505319	-0.005809	0.502446
48.5	0.136072	0.187263	0.338854	0.48854	0.429358	0.103711	0.48854
49.5	0.093758	0.146369	0.30998	0.466529	0.304839	0.232594	0.466529
50.5	0.096451	0.143626	0.291574	0.443033	0.212948	0.292338	0.292338
51.5	0.085358	0.124215	0.288206	0.431833	0.172689	0.313236	0.313236
52.5	0.069726	0.10348	0.26892	0.424676	0.162474	0.313068	0.313068
53.5	0.070444	0.117231	0.255174	0.418942	0.151652	0.315071	0.315071
54.5	0.078995	0.121329	0.256711	0.412991	0.134712	0.321602	0.321602
55.5	0.074729	0.113711	0.25706	0.40413	0.114306	0.327228	0.327228
56.5	0.079325	0.116644	0.237529	0.390792	0.088082	0.331949	0.331949
57.5	0.064408	0.098307	0.21892	0.385684	0.066063	0.34223	0.34223
58.5	0.067054	0.102471	0.224858	0.385378	0.052947	0.351016	0.351016
59.5	0.069118	0.113909	0.222232	0.381353	0.045114	0.352124	0.352124
60.5	0.059088	0.098988	0.21848	0.379572	0.040504	0.353381	0.353381
61.5	0.042426	0.083372	0.204767	0.373713	0.03645	0.350021	0.350021
62.5	0.053222	0.091439	0.1969	0.362883	0.037132	0.338313	0.338313
63.5	0.050198	0.093139	0.205225	0.353446	0.036076	0.329248	0.329248
64.5	0.055289	0.09685	0.214999	0.359506	0.028087	0.340997	0.340997
65.5	0.060586	0.103866	0.220386	0.379992	0.003501	0.377813	0.377813
66.5	0.05421	0.104168	0.232455	0.416215	-0.004738	0.418968	0.418968
67.5	0.065351	0.112387	0.239662	0.430213	-0.005089	0.433098	0.433098
68.5	0.054165	0.107427	0.242363	0.426879	0.006088	0.423369	0.423369
69.5	0.055442	0.102697	0.23075	0.41168	0.006769	0.407671	0.407671
70.5	0.049219	0.094068	0.223032	0.394837	-0.013856	0.403108	0.403108
71.5	0.054707	0.104493	0.210067	0.372243	-0.028231	0.389479	0.389479
72.5	0.059042	0.099936	0.194246	0.351806	-0.020041	0.364541	0.364541
73.5	0.040664	0.072491	0.172361	0.334073	-0.013214	0.342758	0.342758
74.5	0.037918	0.067509	0.13846	0.305123	-0.005002	0.308582	0.308582
75.5	0.031366	0.055192	0.119481	0.276779	-0.010936	0.284602	0.284602
76.5	0.029227	0.04761	0.103892	0.24483	-0.011732	0.253587	0.253587
77.5	0.014989	0.037303	0.085162	0.200956	-0.006187	0.205869	0.205869
78.5	0.008893	0.023212	0.063674	0.140697	-0.006524	0.146266	0.146266
79.5	0.01007	0.018846	0.046074	0.091769	0.001262	0.090621	0.090621
80.5	0.012193	0.015521	0.029881	0.067447	-0.000853	0.068242	0.068242
81.5	0.007776	-0.000555	0.0242	0.055871	-0.004443	0.060047	0.060047
82.5	0.006658	0.014267	0.020443	0.04281	-0.015499	0.057419	0.057419
83.5	0.001921	0.00302	0.015701	0.031224	-0.014882	0.04543	0.04543
84.5	-0.002612	-0.006982	0.003396	0.020754	-0.010797	0.031214	0.031214
85.5	-0.00058	-0.008107	0.0075	0.018351	-0.01501	0.032868	0.032868
86.5	0.001059	-0.000713	0.01587	0.030238	-0.015724	0.045251	0.045251
87.5	0.005406	0.002811	0.013948	0.033342	-0.018412	0.050818	0.050818
88.5	0.005689	0.00783	0.017031	0.02652	-0.005656	0.031995	0.031995
89.5	0.001898	0.017174	0.023447	0.032944	0.008025	0.02512	0.02512
90.5	0.006665	0.009723	0.02656	0.043418	0.010927	0.03285	0.03285
91.5	0.010531	0.017435	0.016951	0.042499	0.014429	0.028482	0.028482
92.5	0.010603	0.006351	0.015903	0.040743	0.000929	0.039851	0.039851
93.5	-0.003991	0.007125	0.018349	0.034421	-0.017023	0.050582	0.050582
94.5	0.007871	0.005894	0.016171	0.024706	-0.025399	0.048863	0.048863
95.5	0.001991	0.006539	0.016866	0.019543	-0.024118	0.042632	0.042632
96.5	0.000925	0.010402	0.012945	0.01394	-0.023561	0.036637	0.036637
97.5	0.000915	-0.001572	0.00686	0.006421	-0.026233	0.031819	0.031819
98.5	0.001991	0.00967	0.000287	-0.003015	-0.0188	0.015493	0.015493
99.5	0.000336	0.004624	0.001999	0.000459	-0.006345	0.006761	0.006761
100.5	-0.000544	-0.001878	0.001118	0.012946	-0.002374	0.015284	0.015284
101.5	0.00663	0.008339	0.006725	0.018481	-0.003363	0.021772	0.021772
102.5	-0.002921	0.003347	0.002743	0.010299	-0.002972	0.013232	0.013232
103.5	0.001812	0.004934	-0.003232	-0.004979	-0.005853	0.000869	0.000869
104.5	0.006858	-0.004911	-0.007531	-0.008332	-0.005346	-0.002971	-0.002971
105.5	0.007605	0.003958	-0.00734	-0.003793	-0.003108	-0.000683	-0.000683
106.5	-0.001606	0.000308	-0.003792	0.004856	0.001815	0.003047	0.003047
107.5	0.005129	0.007367	0.004484	0.015611	0.005805	0.009863	0.009863
108.5	0.000866	0.013992	0.021341	0.024088	0.006224	0.017977	0.017977
109.5	0.007365	0.012998	0.031343	0.030226	0.002912	0.027394	0.027394
110.5	0.005058	-0.003286	0.01737	0.023238	-0.004197	0.027321	0.027321
111.5	0.005829	0.012798	0.007984	0.023102	-0.0035	0.02651	0.02651
112.5	-0.002415	0.007989	0.001473	0.013205	0.004909	0.008337	0.008337
113.5	0.005951	0.001011	0.000423	0.003724	0.004521	-0.0008	-0.0008
114.5	0.000921	0.001929	0.003366	0.008742	0.006963	0.001792	0.001792
115.5	0.008839	0.003733	0.015808	0.021171	0.005942	0.01532	0.01532
116.5	0.00103	0.008149	0.025096	0.016957	0.005858	0.011164	0.011164
117.5	0.006813	0.013723	0.014377	0.005744	0.003196	0.002556	0.002556
118.5	0.00307	0.008465	-0.001075	0.002243	0.002837	-0.000595	-0.000595
119.5	-3.2e-05	0.002964	-0.001307	-0.002867	-0.001943	-0.000923	-0.000923
120.5	-0.000278	-0.002649	0.002908	-0.007612	-0.000629	-0.006978	-0.006978
121.5	0.002154	0.000702	-0.005068	-0.004252	-0.005166	0.000909	0.000909
122.5	0.002364	0.000865	-0.007996	-0.001181	-0.005009	0.003809	0.003809
123.5	-0.002333	-0.002946	0.003591	-0.002185	-0.003119	0.000931	0.000931
124.5	0.001591	9.7e-05	0.005642	-0.000758	0.000155	-0.000913	-0.000913
125.5	0.003825	0.000987	0.000451	0.002967	-0.00107	0.004033	0.004033
126.5	0.004157	0.01462	0.005569	0.00828	0.001588	0.006703	0.006703
127.5	0.000272	0.007175	0.013348	0.012217	0.00379	0.008459	0.008459
128.5	0.001971	0.011333	0.014979	0.014751	0.00576	0.009044	0.009044
129.5	0.005383	0.000135	0.001427	0.01582	0.003032	0.012826	0.012826
130.5	0.002408	0.008905	-0.007072	0.010147	-0.004768	0.014844	0.014844
131.5	0.006629	0.007958	0.003371	0.003541	-0.009769	0.013181	0.013181
132.5	-0.003566	-0.003326	0.005289	0.001794	-0.016707	0.018197	0.018197
133.5	-0.000884	0.00343	0.014255	0.006287	-0.018049	0.023905	0.023905
134.5	0.004578	0.003721	0.012054	0.0116	-0.014528	0.025753	0.025753
135.5	0.004196	0.002894	-0.002854	0.008791	-0.008405	0.017053	0.017053
136.5	0.001741	0.006645	-0.008059	0.005409	-0.002122	0.007514	0.007514
137.5	0.000943	0.003517	0.00469	0.010519	-0.000833	0.011343	0.011343
138.5	0.002811	0.005157	0.007108	0.009684	-0.002188	0.011846	0.011846
139.5	0.005371	0.013885	0.004264	0.01291	-0.002078	0.014956	0.014956
140.5	0.006195	0.004731	-0.003003	0.013086	0.004163	0.008961	0.008961
141.5	0.005224	-0.003285	-0.008581	0.007943	0.006914	0.001036	0.001036
142.5	-0.000175	-0.004148	-0.003773	5.3e-05	0.005201	-0.005175	-0.005175
143.5	-0.003654	-0.013274	-0.010193	-0.008465	0.008769	-0.017387	-0.017387
144.5	-0.001134	-0.005381	-0.016769	-0.011261	0.005729	-0.017088	-0.017088
145.5	-0.000599	-0.001004	-0.013386	-0.01458	0.003851	-0.018502	-0.018502
146.5	0.001404	-0.004295	-0.003858	-0.01513	0.00344	-0.018635	-0.018635
147.5	0.007383	0.006002	0.010638	-0.010798	0.001745	-0.012564	-0.012564
148.5	0.000943	0.005349	0.007568	-0.012271	0.001606	-0.013898	-0.013898
149.5	0.002045	0.002308	0.00073	-0.006341	0.005383	-0.011788	-0.011788
150.5	0.001931	-0.000906	0.002534	0.004579	0.006866	-0.002303	-0.002303
151.5	0.001079	0.001931	0.009248	0.009668	0.002392	0.007294	0.007294
152.5	0.00238	0.007337	0.011363	0.015435	0.003177	0.012297	0.012297
153.5	-0.004982	-0.002069	0.007028	0.014621	0.008729	0.005944	0.005944
154.5	0.00241	0.002987	0.007036	0.009223	0.008609	0.000619	0.000619
155.5	0.000793	0.004993	0.012475	0.002846	0.011571	-0.008827	-0.008827
156.5	0.000787	0.002929	0.011584	0.000347	0.016445	-0.016367	-0.016367
157.5	0.001142	0.002159	0.005638	0.000423	0.019421	-0.019374	-0.019374

## Sheet: Extended data figure 10f
wave_number	fsc_nomask	fsc_loosemask	fsc_tightmask	fsc_noisesub_raw	fsc_noisesub_true	fsc_noisesub
0.5	1	1	1	1	nan	1
1.5	0.999425	0.999994	0.999999	1	-0.285714	0.999999
2.5	0.998975	0.999977	0.999996	0.999996	0.057971	0.999996
3.5	0.998901	0.999957	0.999991	0.99999	0.036364	0.999991
4.5	0.998196	0.999937	0.999989	0.999988	0.020619	0.999989
5.5	0.996686	0.999848	0.999984	0.999983	0.021429	0.999984
6.5	0.994406	0.999755	0.99997	0.99997	0.011858	0.99997
7.5	0.994641	0.999714	0.999943	0.999943	0.00209	0.999943
8.5	0.994944	0.999698	0.999912	0.999911	0.006711	0.999912
9.5	0.993179	0.999553	0.999881	0.999879	0.016691	0.999881
10.5	0.991127	0.999309	0.999855	0.999853	0.012998	0.999855
11.5	0.988085	0.999062	0.999784	0.999781	0.01523	0.999784
12.5	0.985254	0.998667	0.999669	0.999667	0.00769	0.999669
13.5	0.980437	0.998293	0.999503	0.999502	0.003468	0.999503
14.5	0.974429	0.997694	0.999291	0.999292	-0.002696	0.999291
15.5	0.956787	0.996414	0.998991	0.998993	-0.002428	0.998991
16.5	0.936366	0.994482	0.998568	0.998574	-0.00418	0.998568
17.5	0.9401	0.993568	0.998224	0.998231	-0.003605	0.998224
18.5	0.94979	0.993302	0.997882	0.997884	-0.001155	0.997882
19.5	0.951622	0.991748	0.997283	0.997285	-0.000439	0.997283
20.5	0.950513	0.989789	0.996398	0.996405	-0.001973	0.996398
21.5	0.943538	0.987462	0.995289	0.995303	-0.002957	0.995289
22.5	0.939176	0.984369	0.993871	0.993887	-0.002554	0.993871
23.5	0.928061	0.979822	0.991873	0.991863	0.001128	0.991873
24.5	0.911616	0.973549	0.989526	0.989504	0.002124	0.989526
25.5	0.895632	0.967118	0.986814	0.986809	0.00038	0.986814
26.5	0.885296	0.962715	0.983994	0.984013	-0.001197	0.983994
27.5	0.886381	0.959368	0.982112	0.982105	0.000413	0.982112
28.5	0.888504	0.957116	0.981091	0.981048	0.002277	0.981091
29.5	0.882294	0.9546	0.979847	0.9798	0.002361	0.979847
30.5	0.876485	0.950396	0.977464	0.977428	0.001629	0.977464
31.5	0.856547	0.944099	0.973762	0.973754	0.000288	0.973762
32.5	0.836491	0.935845	0.969103	0.969131	-0.000886	0.969103
33.5	0.818427	0.921007	0.961886	0.961969	-0.002182	0.961886
34.5	0.761588	0.899591	0.951615	0.951641	-0.000545	0.951615
35.5	0.702139	0.870965	0.938409	0.938455	-0.000752	0.938409
36.5	0.624396	0.832043	0.917909	0.918252	-0.004199	0.917909
37.5	0.56569	0.798799	0.896573	0.897221	-0.006304	0.896573
38.5	0.497047	0.759699	0.868618	0.869433	-0.006247	0.868618
39.5	0.427307	0.710653	0.835951	0.837704	-0.010806	0.835951
40.5	0.36527	0.661142	0.807819	0.811038	-0.017037	0.807819
41.5	0.328021	0.621535	0.78125	0.785577	-0.020181	0.78125
42.5	0.274836	0.572876	0.747417	0.753082	-0.022941	0.747417
43.5	0.21033	0.505641	0.696231	0.705117	-0.030133	0.696231
44.5	0.196604	0.460122	0.644573	0.657012	-0.036268	0.644573
45.5	0.150375	0.409912	0.605403	0.616568	-0.029118	0.605403
46.5	0.14282	0.365521	0.587048	0.551609	0.079035	0.587048
47.5	0.128208	0.356983	0.583005	0.440536	0.254653	0.583005
48.5	0.087881	0.3387	0.560181	0.294846	0.376279	0.376279
49.5	0.079156	0.298292	0.50962	0.202131	0.385388	0.385388
50.5	0.063983	0.249998	0.438621	0.184551	0.311571	0.311571
51.5	0.039996	0.192004	0.374576	0.185578	0.232065	0.232065
52.5	0.037933	0.160133	0.345581	0.165253	0.216027	0.216027
53.5	0.017585	0.147416	0.334167	0.127355	0.236995	0.236995
54.5	0.039096	0.134024	0.317889	0.108631	0.23476	0.23476
55.5	0.024898	0.11271	0.305868	0.105603	0.22391	0.22391
56.5	0.025749	0.100875	0.290856	0.111746	0.201642	0.201642
57.5	0.020936	0.104666	0.279016	0.105552	0.193934	0.193934
58.5	0.021133	0.117849	0.267783	0.091691	0.193868	0.193868
59.5	0.027076	0.122487	0.260231	0.075666	0.199673	0.199673
60.5	0.014794	0.107136	0.238101	0.0585	0.190761	0.190761
61.5	0.00633	0.099948	0.212502	0.043756	0.176468	0.176468
62.5	0.018104	0.075877	0.183994	0.031373	0.157564	0.157564
63.5	0.031634	0.069006	0.156406	0.027916	0.13218	0.13218
64.5	0.010559	0.05472	0.140639	0.025614	0.118048	0.118048
65.5	0.019453	0.068203	0.165241	0.008734	0.157886	0.157886
66.5	0.01772	0.07249	0.193336	-0.001918	0.19488	0.19488
67.5	0.013283	0.073078	0.205632	-0.001376	0.206723	0.206723
68.5	0.020034	0.075163	0.203456	-0.001988	0.205037	0.205037
69.5	0.013925	0.076	0.194501	-0.001908	0.196035	0.196035
70.5	0.010967	0.088513	0.194696	-0.000625	0.195199	0.195199
71.5	0.022746	0.09686	0.196506	-0.002125	0.198209	0.198209
72.5	0.017336	0.07304	0.191129	-0.007614	0.197242	0.197242
73.5	0.013955	0.068488	0.182685	-0.009748	0.190576	0.190576
74.5	0.009691	0.060963	0.160276	0.003554	0.157281	0.157281
75.5	0.01803	0.044917	0.141137	0.014638	0.128378	0.128378
76.5	0.012094	0.046076	0.135993	0.020569	0.117848	0.117848
77.5	0.009055	0.048255	0.129333	0.017824	0.113533	0.113533
78.5	0.014049	0.046146	0.106088	0.008539	0.098389	0.098389
79.5	0.010782	0.041906	0.078076	0.002238	0.076008	0.076008
80.5	0.007219	0.040825	0.066597	-0.001277	0.067787	0.067787
81.5	0.012734	0.026582	0.065256	-0.003865	0.068855	0.068855
82.5	0.003565	0.01758	0.056158	-0.003614	0.059557	0.059557
83.5	0.003058	0.016357	0.044177	-0.009025	0.052726	0.052726
84.5	0.013458	0.011209	0.033424	-0.006235	0.039413	0.039413
85.5	0.000138	0.008934	0.025897	-0.011487	0.036959	0.036959
86.5	0.007038	0.017268	0.018365	-0.014172	0.032081	0.032081
87.5	0.011748	0.016298	0.019051	-0.005564	0.024479	0.024479
88.5	-0.007561	0.003072	0.023858	0.005088	0.018866	0.018866
89.5	-0.005386	0.005464	0.015895	0.013112	0.002819	0.002819
90.5	0.006041	0.023845	0.011556	0.012442	-0.000898	-0.000898
91.5	0.006506	0.016475	0.017822	0.001571	0.016277	0.016277
92.5	0.005228	0.016022	0.029866	-0.010988	0.040411	0.040411
93.5	0.005999	0.017739	0.031151	-0.019	0.049216	0.049216
94.5	0.016653	0.016038	0.026599	-0.015994	0.041923	0.041923
95.5	0.000231	0.015607	0.028219	-0.011586	0.039349	0.039349
96.5	-0.002433	0.018158	0.032157	-0.010525	0.042238	0.042238
97.5	6.5e-05	0.016567	0.024017	-0.007018	0.030819	0.030819
98.5	-0.001521	0.017034	0.013305	0.001049	0.012269	0.012269
99.5	0.003315	0.006628	6.4e-05	0.009964	-0.01	-0.01
100.5	0.006814	0.014885	-0.002677	0.010257	-0.013067	-0.013067
101.5	0.004815	0.014562	0.000162	0.00308	-0.002928	-0.002928
102.5	0.004384	0.009067	0.003461	-0.005101	0.008518	0.008518
103.5	0.001124	0.003798	-0.001228	0.000933	-0.002163	-0.002163
104.5	0.00724	0.012943	-0.004274	0.015259	-0.019835	-0.019835
105.5	0.002696	0.011334	0.001035	0.013176	-0.012303	-0.012303
106.5	0.007142	-0.001468	0.006723	0.010017	-0.003328	-0.003328
107.5	0.005732	0.00228	0.015797	0.011828	0.004016	0.004016
108.5	-0.003117	-0.001398	0.007695	0.009362	-0.001683	-0.001683
109.5	0.000753	-0.001455	0.002691	0.001417	0.001276	0.001276
110.5	-0.000402	-0.007216	-0.001597	-0.005136	0.003521	0.003521
111.5	-0.002976	-0.001826	-0.00384	-0.010281	0.006375	0.006375
112.5	0.00057	0.001861	0.002712	-0.005232	0.007903	0.007903
113.5	-0.001454	-0.005748	0.006019	-0.00342	0.009407	0.009407
114.5	0.001996	-0.013279	-0.000421	-0.004802	0.00436	0.00436
115.5	-0.00346	-0.006254	-0.010439	-0.005614	-0.004798	-0.004798
116.5	0.002513	-0.005721	-0.02055	-0.006963	-0.013493	-0.013493
117.5	0.001094	-0.008256	-0.009102	-0.007308	-0.001781	-0.001781
118.5	-0.006843	0.00831	0.010475	-0.003023	0.013457	0.013457
119.5	0.005308	0.014645	0.019495	0.006847	0.012735	0.012735
120.5	-0.003187	0.001374	0.014382	0.006863	0.00757	0.00757
121.5	0.002855	0.004317	0.016217	0.013251	0.003006	0.003006
122.5	0.00163	0.007112	0.022873	0.01402	0.008979	0.008979
123.5	-0.000817	0.000641	0.022884	0.008714	0.014294	0.014294
124.5	-0.000603	-0.004109	0.010861	0.010456	0.000409	0.000409
125.5	0.002265	-0.00902	0.000567	0.003075	-0.002515	-0.002515
126.5	0.005365	-0.000913	0.002484	-0.003751	0.006211	0.006211
127.5	0.00287	0.00614	0.005467	-0.004962	0.010377	0.010377
128.5	0.0087	0.007921	0.001252	-0.005269	0.006487	0.006487
129.5	0.003108	0.008405	0.00539	-0.004605	0.009949	0.009949
130.5	0.002096	-0.004166	0.00597	-0.006447	0.012338	0.012338
131.5	0.001185	-0.001445	0.008754	-0.008883	0.017481	0.017481
132.5	0.006133	0.005267	0.011639	-0.009034	0.020489	0.020489
133.5	0.004271	0.008325	0.01374	-0.008188	0.02175	0.02175
134.5	-0.001409	0.006152	0.018545	-0.005267	0.023687	0.023687
135.5	0.004519	0.013003	0.030727	-0.000319	0.031037	0.031037
136.5	-0.000241	0.017129	0.038137	0.00573	0.032594	0.032594
137.5	0.000159	0.012917	0.030205	0.001894	0.028365	0.028365
138.5	0.000526	0.010619	0.019065	-0.004956	0.023902	0.023902
139.5	0.006855	0.011594	0.013144	-0.013255	0.026053	0.026053
140.5	0.000162	0.022799	0.015623	-0.019573	0.03452	0.03452
141.5	0.007777	0.018274	0.016968	-0.016079	0.032524	0.032524
142.5	-0.000411	0.014954	0.014478	-0.007878	0.022181	0.022181
143.5	0.006805	0.014127	0.009764	-0.005363	0.015047	0.015047
144.5	-0.000275	0.014657	0.001358	-0.002444	0.003792	0.003792
145.5	0.005906	-0.00131	-0.000433	-0.001817	0.001381	0.001381
146.5	-0.001421	-0.000336	0.006264	0.000649	0.005619	0.005619
147.5	0.001192	0.020361	0.017443	-0.001332	0.01875	0.01875
148.5	0.005848	0.017869	0.033697	0.001887	0.03187	0.03187
149.5	0.002375	0.001476	0.026798	-0.002915	0.029627	0.029627
150.5	-0.000666	0.01326	0.014191	-0.009302	0.023277	0.023277
151.5	0.000684	0.015692	0.006606	-0.008451	0.014931	0.014931
152.5	0.002907	0.005862	0.011207	-0.008039	0.019093	0.019093
153.5	-0.0013	0.013931	0.015506	-0.006525	0.021887	0.021887
154.5	0.002664	0.010669	0.009255	-0.005099	0.014281	0.014281
155.5	-0.004914	0.004383	-0.000352	-0.00353	0.003166	0.003166
156.5	-0.003902	0.002772	0.001535	-0.004878	0.006383	0.006383
157.5	0.00746	0.009804	0.007682	-0.008534	0.016079	0.016079

## Sheet: Extended data figure 10g1
wave_number	fsc_nomask	fsc_loosemask	fsc_tightmask	fsc_noisesub_raw	fsc_noisesub_true	fsc_noisesub
0.5	1	1	1	1	nan	1
1.5	0.999296	0.999996	1	1	0	1
2.5	0.999193	0.99998	0.999998	0.999998	0	0.999998
3.5	0.99859	0.999954	0.999994	0.999994	-0.042105	0.999994
4.5	0.998465	0.999919	0.999988	0.999988	-0.005	0.999988
5.5	0.996195	0.999847	0.999965	0.999965	0.006734	0.999965
6.5	0.995449	0.99979	0.999929	0.99993	-0.01023	0.999929
7.5	0.994395	0.999691	0.999896	0.999896	-0.005172	0.999896
8.5	0.993945	0.99962	0.999872	0.999872	0.005576	0.999872
9.5	0.992452	0.999466	0.999825	0.999826	-0.002396	0.999825
10.5	0.99092	0.999224	0.999772	0.999773	-0.002625	0.999772
11.5	0.987566	0.999001	0.999699	0.9997	-0.001389	0.999699
12.5	0.982039	0.998753	0.999525	0.999527	-0.003778	0.999525
13.5	0.979014	0.998282	0.999331	0.999335	-0.005733	0.999331
14.5	0.969631	0.997446	0.999121	0.999121	0.00061	0.999121
15.5	0.952305	0.995828	0.998658	0.998658	-4.4e-05	0.998658
16.5	0.931123	0.993644	0.997792	0.997794	-0.001135	0.997792
17.5	0.933634	0.99222	0.996959	0.996962	-0.000961	0.996959
18.5	0.945688	0.991939	0.996467	0.996467	8.4e-05	0.996467
19.5	0.945462	0.990248	0.995821	0.995829	-0.002029	0.995821
20.5	0.945105	0.988039	0.994712	0.994727	-0.002826	0.994712
21.5	0.939387	0.985809	0.993128	0.993144	-0.002295	0.993128
22.5	0.931764	0.98206	0.990756	0.990786	-0.003176	0.990756
23.5	0.918467	0.976156	0.98777	0.987824	-0.004396	0.98777
24.5	0.903084	0.968154	0.983768	0.983815	-0.002876	0.983768
25.5	0.884435	0.961006	0.980128	0.980167	-0.001956	0.980128
26.5	0.875066	0.956254	0.977803	0.977838	-0.001555	0.977803
27.5	0.876807	0.954728	0.977117	0.977162	-0.002002	0.977117
28.5	0.882911	0.95389	0.976175	0.976221	-0.001902	0.976175
29.5	0.874223	0.950467	0.973815	0.973859	-0.001676	0.973815
30.5	0.859607	0.942667	0.968621	0.968637	-0.000515	0.968621
31.5	0.837651	0.932672	0.962609	0.962602	0.000174	0.962609
32.5	0.822429	0.924216	0.957105	0.957151	-0.001071	0.957105
33.5	0.791246	0.912354	0.947275	0.947315	-0.000772	0.947275
34.5	0.747595	0.892458	0.93253	0.932787	-0.003833	0.93253
35.5	0.682324	0.861025	0.913486	0.914037	-0.00642	0.913486
36.5	0.605452	0.818541	0.88951	0.890103	-0.005399	0.88951
37.5	0.526467	0.780906	0.865803	0.866178	-0.002807	0.865803
38.5	0.47372	0.742568	0.835063	0.835289	-0.001369	0.835063
39.5	0.394204	0.688824	0.791709	0.792906	-0.00578	0.791709
40.5	0.334092	0.631508	0.748038	0.751612	-0.01439	0.748038
41.5	0.303109	0.58377	0.711483	0.716322	-0.017058	0.711483
42.5	0.229916	0.525855	0.669167	0.676275	-0.021955	0.669167
43.5	0.1758	0.461218	0.612565	0.620391	-0.020615	0.612565
44.5	0.156561	0.414713	0.579544	0.560306	0.043753	0.579544
45.5	0.118495	0.368985	0.562908	0.4668	0.180248	0.562908
46.5	0.119351	0.35527	0.561236	0.303617	0.369939	0.561236
47.5	0.10221	0.35329	0.549116	0.152476	0.467998	0.467998
48.5	0.09315	0.3184	0.515515	0.092863	0.465918	0.465918
49.5	0.077329	0.263166	0.4599	0.083959	0.410397	0.410397
50.5	0.053613	0.210609	0.387595	0.081411	0.333319	0.333319
51.5	0.050278	0.174262	0.334364	0.065507	0.287703	0.287703
52.5	0.029772	0.14344	0.305519	0.040273	0.276377	0.276377
53.5	0.024303	0.131702	0.302935	0.007464	0.297693	0.297693
54.5	0.019647	0.127119	0.286687	-0.009826	0.293628	0.293628
55.5	0.015441	0.110831	0.249448	-0.001813	0.250806	0.250806
56.5	0.024812	0.092084	0.210056	0.004709	0.206319	0.206319
57.5	0.018035	0.070545	0.167936	-0.002004	0.169601	0.169601
58.5	0.0232	0.058729	0.152027	-0.008814	0.159436	0.159436
59.5	0.012196	0.066277	0.151725	0.003779	0.148507	0.148507
60.5	0.018102	0.073667	0.150547	0.002945	0.148039	0.148039
61.5	0.020039	0.069287	0.14791	-0.008661	0.155227	0.155227
62.5	0.006426	0.05385	0.142269	-0.011602	0.152106	0.152106
63.5	0.019591	0.055463	0.125044	-0.004114	0.128628	0.128628
64.5	0.017161	0.050909	0.120034	-0.006632	0.125832	0.125832
65.5	0.022944	0.061062	0.157068	-0.002203	0.15892	0.15892
66.5	0.017531	0.081842	0.185692	0.000229	0.185506	0.185506
67.5	0.014526	0.077706	0.187002	0.008221	0.180264	0.180264
68.5	0.015182	0.06989	0.177993	0.007345	0.171911	0.171911
69.5	0.01103	0.075685	0.158034	0.005895	0.153041	0.153041
70.5	0.017864	0.068607	0.14502	-0.00251	0.147161	0.147161
71.5	0.006822	0.053152	0.142899	-0.010569	0.151863	0.151863
72.5	-0.000812	0.04611	0.137968	-0.008452	0.145193	0.145193
73.5	0.01011	0.050669	0.129731	0.002964	0.127144	0.127144
74.5	0.013993	0.043522	0.124769	0.009804	0.116103	0.116103
75.5	0.009882	0.055537	0.122779	0.021526	0.10348	0.10348
76.5	0.014501	0.071483	0.122823	0.024773	0.10054	0.10054
77.5	0.008417	0.055722	0.117229	0.014688	0.10407	0.10407
78.5	0.006877	0.040502	0.10339	0.001114	0.10239	0.10239
79.5	0.004683	0.029913	0.073582	-0.00828	0.08119	0.08119
80.5	0.011821	0.016201	0.051801	-0.015377	0.066161	0.066161
81.5	0.006544	0.017387	0.042085	-0.020852	0.061652	0.061652
82.5	0.012931	0.028306	0.034274	-0.016937	0.050359	0.050359
83.5	0.001685	0.028375	0.036408	-0.009996	0.045945	0.045945
84.5	0.004791	0.003392	0.037824	0.000896	0.036961	0.036961
85.5	0.003575	0.000623	0.044451	-0.000286	0.044724	0.044724
86.5	0.016129	0.017275	0.041575	-0.005763	0.047067	0.047067
87.5	0.010836	0.02015	0.032819	-0.020137	0.051911	0.051911
88.5	0.011421	0.028519	0.029082	-0.014641	0.043092	0.043092
89.5	0.001273	0.031953	0.017506	-0.003927	0.021349	0.021349
90.5	-0.001367	0.029841	0.016888	0.00496	0.011988	0.011988
91.5	0.015445	0.018932	0.021553	-0.000312	0.021859	0.021859
92.5	0.006489	0.005616	0.030457	-0.011947	0.041903	0.041903
93.5	0.001866	0.010552	0.040688	-0.01193	0.051997	0.051997
94.5	0.007264	0.023418	0.042544	-0.009607	0.051655	0.051655
95.5	0.006994	0.028255	0.03638	-0.009754	0.045688	0.045688
96.5	0.001302	0.015086	0.023925	-0.002436	0.026297	0.026297
97.5	-0.00373	-0.017682	-5.8e-05	-0.001328	0.001269	0.001269
98.5	0.001055	-0.029613	-0.014739	0.00309	-0.017884	-0.017884
99.5	-0.002168	-0.014255	-0.018845	0.005075	-0.024042	-0.024042
100.5	0.007995	0.004387	-0.012635	0.001327	-0.013981	-0.013981
101.5	0.005268	0.002651	-0.005053	0.001665	-0.006729	-0.006729
102.5	0.004644	0.01101	0.004485	-0.003429	0.007887	0.007887
103.5	0.003493	0.014203	0.005161	-0.007038	0.012114	0.012114
104.5	-0.00105	-4.9e-05	-0.004526	-0.003744	-0.00078	-0.00078
105.5	-0.004513	-0.001858	-0.00294	-0.00473	0.001782	0.001782
106.5	0.008107	0.005762	0.008029	-0.00273	0.010729	0.010729
107.5	-0.002541	0.009945	0.022295	-0.009211	0.031218	0.031218
108.5	0.004269	0.014857	0.020369	-0.006134	0.026342	0.026342
109.5	0.004018	0.007884	0.003918	-0.005379	0.009247	0.009247
110.5	0.003944	-0.00634	-0.00314	0.001861	-0.00501	-0.00501
111.5	-0.001654	-0.003059	0.000897	0.011996	-0.011234	-0.011234
112.5	-0.003251	0.001646	0.0132	0.014509	-0.001328	-0.001328
113.5	0.00317	0.005221	0.024087	0.012829	0.011404	0.011404
114.5	0.003251	0.014114	0.028871	0.022006	0.00702	0.00702
115.5	0.004316	0.014839	0.018443	0.029591	-0.011488	-0.011488
116.5	0.001223	0.002145	0.000387	0.023439	-0.023605	-0.023605
117.5	0.004986	0.003302	-0.000291	0.01623	-0.016794	-0.016794
118.5	8e-06	0.010725	0.008626	0.007736	0.000897	0.000897
119.5	0.003151	0.000266	0.008069	0.003121	0.004963	0.004963
120.5	0.004349	-0.006042	-0.002266	0.001919	-0.004193	-0.004193
121.5	-0.00859	-0.009753	-0.010247	0.001763	-0.012031	-0.012031
122.5	-0.002403	-0.009447	-0.006935	0.002042	-0.008995	-0.008995
123.5	0.001772	-0.005185	0.000957	0.002691	-0.001739	-0.001739
124.5	0.006987	-0.001853	0.011577	-0.006334	0.017799	0.017799
125.5	-0.001778	0.005343	0.016365	-0.009781	0.025892	0.025892
126.5	0.000572	0.002709	0.012979	-0.002118	0.015065	0.015065
127.5	0.000918	0.001057	0.008501	0.007586	0.000922	0.000922
128.5	0.000606	0.01234	0.009639	0.010314	-0.000682	-0.000682
129.5	-0.007009	0.012307	0.016227	0.004658	0.011623	0.011623
130.5	-0.001257	0.017112	0.01763	0.001998	0.015663	0.015663
131.5	0.00451	0.023768	0.014257	0.00292	0.01137	0.01137
132.5	0.002056	0.023029	0.01403	0.003295	0.01077	0.01077
133.5	0.002621	0.021938	0.014351	-0.004209	0.018481	0.018481
134.5	0.000507	0.011442	0.005576	-0.00214	0.0077	0.0077
135.5	0.002162	0.004317	0.001498	-0.004303	0.005776	0.005776
136.5	0.006202	0.004489	-0.002295	-0.004154	0.001852	0.001852
137.5	-0.000549	0.006982	-0.005883	-0.007302	0.001408	0.001408
138.5	0.004006	-0.000844	-0.008998	-0.004086	-0.004892	-0.004892
139.5	0.00641	-0.005145	-0.004801	-0.004935	0.000134	0.000134
140.5	-0.000549	0.001232	-0.000144	-0.005849	0.005671	0.005671
141.5	-0.002932	0.001713	0.00022	-0.001449	0.001667	0.001667
142.5	-5.3e-05	-0.000623	0.005076	0.003202	0.00188	0.00188
143.5	0.000892	-0.000743	0.00728	0.006662	0.000622	0.000622
144.5	-0.000917	0.0025	0.003529	0.004339	-0.000814	-0.000814
145.5	0.004113	-0.00518	0.003464	-0.004909	0.008331	0.008331
146.5	0.00451	0.000896	0.008859	-0.008831	0.017536	0.017536
147.5	0.002763	0.006951	0.009178	-0.006407	0.015486	0.015486
148.5	0.000668	0.001174	0.008459	-0.001271	0.009718	0.009718
149.5	0.001139	0.000133	0.010865	0.003296	0.007593	0.007593
150.5	0.004827	0.004457	0.015238	0.003522	0.011758	0.011758
151.5	-0.002443	0.002234	0.014846	0.004093	0.010798	0.010798
152.5	0.00289	0.003313	0.016996	0.00824	0.008829	0.008829
153.5	-0.005401	0.01327	0.017287	0.008802	0.00856	0.00856
154.5	0.002348	0.005992	0.00969	0.007514	0.002193	0.002193
155.5	0.002024	0.003657	-0.005514	0.002061	-0.007591	-0.007591
156.5	0.001879	-0.000162	-0.012315	-0.005184	-0.007094	-0.007094
157.5	-0.001726	-0.003287	-0.01728	-0.008332	-0.008875	-0.008875

## Sheet: Extended data figure 10g2
wave_number	fsc_nomask	fsc_loosemask	fsc_tightmask	fsc_noisesub_raw	fsc_noisesub_true	fsc_noisesub
0.5	1	1	1	1	nan	1
1.5	0.999375	0.999996	0.999999	0.999999	0	0.999999
2.5	0.99902	0.999977	0.999995	0.999995	0.012346	0.999995
3.5	0.99889	0.999948	0.999988	0.999987	0.014151	0.999988
4.5	0.998493	0.999914	0.999977	0.999976	0.015038	0.999977
5.5	0.996594	0.999837	0.999943	0.999943	-0.007368	0.999943
6.5	0.995117	0.999759	0.999915	0.999916	-0.002829	0.999915
7.5	0.994505	0.999675	0.999877	0.999879	-0.012783	0.999877
8.5	0.994421	0.999652	0.99985	0.99985	-0.00159	0.99985
9.5	0.992934	0.999531	0.999814	0.999815	-0.003216	0.999814
10.5	0.991981	0.999322	0.99977	0.99977	0.000777	0.99977
11.5	0.988374	0.998942	0.999694	0.999692	0.005227	0.999694
12.5	0.98461	0.998632	0.999508	0.999507	0.000484	0.999508
13.5	0.980096	0.998225	0.999294	0.999296	-0.002285	0.999294
14.5	0.973169	0.997417	0.999103	0.999106	-0.003734	0.999103
15.5	0.957099	0.995789	0.998659	0.998664	-0.0033	0.998659
16.5	0.938523	0.993617	0.99785	0.997855	-0.002417	0.99785
17.5	0.940433	0.99289	0.997182	0.99719	-0.00263	0.997182
18.5	0.951522	0.992708	0.996635	0.99665	-0.004359	0.996635
19.5	0.951558	0.991115	0.995888	0.995901	-0.003156	0.995888
20.5	0.952765	0.989335	0.994893	0.994897	-0.000853	0.994893
21.5	0.948624	0.987976	0.993631	0.993626	0.000739	0.993631
22.5	0.940651	0.984646	0.991411	0.991402	0.001068	0.991411
23.5	0.928659	0.979558	0.988421	0.988407	0.001239	0.988421
24.5	0.909604	0.971914	0.984397	0.984393	0.00029	0.984397
25.5	0.894002	0.96663	0.981038	0.981048	-0.000497	0.981038
26.5	0.884054	0.962509	0.978572	0.978596	-0.001114	0.978572
27.5	0.885175	0.962613	0.978009	0.978033	-0.001129	0.978009
28.5	0.888127	0.961934	0.977386	0.977434	-0.002118	0.977386
29.5	0.882176	0.959442	0.976019	0.976124	-0.004421	0.976019
30.5	0.867293	0.953562	0.972346	0.972451	-0.003814	0.972346
31.5	0.847472	0.946012	0.967695	0.967758	-0.00193	0.967695
32.5	0.826983	0.93722	0.96212	0.96225	-0.003437	0.96212
33.5	0.797622	0.926328	0.953978	0.95417	-0.004187	0.953978
34.5	0.744915	0.906638	0.940795	0.940963	-0.002844	0.940795
35.5	0.669413	0.872714	0.92237	0.922421	-0.000655	0.92237
36.5	0.58616	0.827703	0.898192	0.898211	-0.00019	0.898192
37.5	0.506264	0.792128	0.87613	0.87661	-0.003891	0.87613
38.5	0.452115	0.754487	0.846592	0.850335	-0.025007	0.846592
39.5	0.362961	0.696696	0.807393	0.816701	-0.050785	0.807393
40.5	0.295963	0.627227	0.759953	0.775595	-0.069705	0.759953
41.5	0.253363	0.580157	0.715201	0.715802	-0.002115	0.715201
42.5	0.20642	0.518346	0.665313	0.599739	0.16383	0.665313
43.5	0.145115	0.436519	0.600305	0.373518	0.362001	0.600305
44.5	0.09643	0.372595	0.547627	0.175408	0.451398	0.451398
45.5	0.10749	0.317343	0.503572	0.134319	0.426546	0.426546
46.5	0.081382	0.288999	0.493101	0.106436	0.432722	0.432722
47.5	0.074298	0.290984	0.487056	0.063082	0.45252	0.45252
48.5	0.071593	0.261036	0.458312	0.039352	0.436123	0.436123
49.5	0.057967	0.213681	0.398261	0.027591	0.381187	0.381187
50.5	0.042375	0.170824	0.334296	0.015965	0.323496	0.323496
51.5	0.047734	0.137727	0.273008	-0.01129	0.281124	0.281124
52.5	0.033023	0.125153	0.227749	-0.022338	0.244622	0.244622
53.5	0.031695	0.132188	0.213014	-0.007915	0.219194	0.219194
54.5	0.024441	0.102167	0.187475	-0.000283	0.187705	0.187705
55.5	0.008311	0.069746	0.147609	0.009066	0.139811	0.139811
56.5	0.017018	0.050532	0.09999	0.014591	0.086664	0.086664
57.5	0.008707	0.021374	0.075511	0.002573	0.073126	0.073126
58.5	0.010899	0.032786	0.093807	-0.011834	0.104405	0.104405
59.5	0.02727	0.065578	0.104486	-0.021572	0.123395	0.123395
60.5	0.01586	0.068891	0.093126	-0.009142	0.101342	0.101342
61.5	0.00137	0.059206	0.085479	-0.006424	0.091316	0.091316
62.5	0.012068	0.033284	0.075109	-0.002915	0.077797	0.077797
63.5	0.011266	0.031856	0.068697	-0.007746	0.075855	0.075855
64.5	-0.002936	0.032798	0.076608	-0.012569	0.08807	0.08807
65.5	0.011877	0.061991	0.111747	-0.007657	0.118497	0.118497
66.5	0.003382	0.079753	0.142979	-0.004196	0.14656	0.14656
67.5	0.006329	0.065821	0.145837	-0.000661	0.146401	0.146401
68.5	0.002631	0.066827	0.139924	-0.002266	0.141869	0.141869
69.5	0.013089	0.071776	0.119331	-0.00542	0.124079	0.124079
70.5	-0.004495	0.048061	0.101896	0.00226	0.099861	0.099861
71.5	0.015021	0.039633	0.102509	0.012969	0.090717	0.090717
72.5	-0.005037	0.034853	0.106418	0.013824	0.093892	0.093892
73.5	0.004492	0.035646	0.095738	0.009898	0.086699	0.086699
74.5	0.000853	0.043016	0.076726	0.013132	0.06444	0.06444
75.5	0.008932	0.067481	0.078345	0.010852	0.068233	0.068233
76.5	0.008081	0.077135	0.088412	0.003634	0.085087	0.085087
77.5	0.013372	0.06123	0.102574	-0.012319	0.113495	0.113495
78.5	0.017157	0.059135	0.099165	-0.016474	0.113765	0.113765
79.5	-0.002444	0.044285	0.074898	-0.00304	0.077702	0.077702
80.5	0.002726	0.030672	0.047761	0.012307	0.035896	0.035896
81.5	0.001949	0.017996	0.028152	0.007447	0.020861	0.020861
82.5	0.005107	0.012339	0.010584	0.006615	0.003995	0.003995
83.5	0.004269	0.012718	0.003998	0.007663	-0.003693	-0.003693
84.5	0.002	0.005055	0.009552	0.014203	-0.004719	-0.004719
85.5	-0.003326	-0.004126	0.01234	0.016459	-0.004187	-0.004187
86.5	0.000746	0.002427	0.007263	0.007693	-0.000434	-0.000434
87.5	0.004872	0.008493	0.009157	-0.002495	0.011622	0.011622
88.5	-0.005252	0.006455	0.009416	-0.00275	0.012133	0.012133
89.5	0.00788	0.005086	0.004641	0.001229	0.003416	0.003416
90.5	-0.002576	0.007682	0.006066	0.012319	-0.006332	-0.006332
91.5	0.003476	0.010263	0.014298	0.018038	-0.003809	-0.003809
92.5	0.012277	0.013179	0.017343	0.019343	-0.00204	-0.00204
93.5	0.003519	0.022292	0.02145	0.009402	0.012162	0.012162
94.5	0.006823	0.020405	0.01988	0.005468	0.014491	0.014491
95.5	0.011175	0.013388	0.012463	0.014415	-0.001981	-0.001981
96.5	0.007464	0.008512	0.008383	0.021105	-0.012996	-0.012996
97.5	-0.00249	0.00319	-0.004413	0.018626	-0.023476	-0.023476
98.5	0.003428	0.006217	-0.013238	0.016845	-0.030598	-0.030598
99.5	0.001189	0.013045	-0.002714	0.018198	-0.0213	-0.0213
100.5	0.003387	0.014891	0.004486	0.018467	-0.014244	-0.014244
101.5	0.000174	0.003243	-0.002023	0.013249	-0.015477	-0.015477
102.5	0.000208	0.008882	0.004458	0.020471	-0.016348	-0.016348
103.5	0.007647	0.016151	0.015907	0.019483	-0.003646	-0.003646
104.5	-0.001154	0.024418	0.017505	0.011259	0.006317	0.006317
105.5	-0.006619	0.025038	0.014617	0.003357	0.011298	0.011298
106.5	0.003903	0.002763	0.008262	-0.00456	0.012763	0.012763
107.5	0.002741	-0.007193	-0.004919	-0.007174	0.002239	0.002239
108.5	-0.001148	-0.00289	-0.01409	-0.005073	-0.008971	-0.008971
109.5	0.004498	0.003165	-0.014586	0.004084	-0.018746	-0.018746
110.5	-0.002254	0.009398	-0.003117	0.007127	-0.010318	-0.010318
111.5	0.000867	0.013634	0.00362	0.009787	-0.006228	-0.006228
112.5	0.002343	0.010522	0.011002	0.005768	0.005264	0.005264
113.5	-0.005754	0.015238	0.014808	-0.001949	0.016724	0.016724
114.5	0.001296	0.025234	0.02394	-0.006327	0.030076	0.030076
115.5	-0.001356	0.012521	0.016209	-0.007354	0.023392	0.023392
116.5	-0.000965	-0.001703	0.001773	-0.001915	0.003681	0.003681
117.5	0.000449	0.000381	0.002733	-0.000644	0.003374	0.003374
118.5	0.001063	0.008935	0.003496	-0.002299	0.005782	0.005782
119.5	0.000393	0.009063	0.003001	-0.002274	0.005263	0.005263
120.5	0.003332	0.013321	0.002274	0.001667	0.000608	0.000608
121.5	-0.006027	0.014043	-0.000102	0.008531	-0.008707	-0.008707
122.5	0.004209	0.003187	0.001112	0.007215	-0.006147	-0.006147
123.5	0.001845	-0.004719	0.003365	0.004057	-0.000694	-0.000694
124.5	0.002022	-0.001848	-0.005454	0.004614	-0.010115	-0.010115
125.5	-0.000309	-0.002611	-0.016836	-8e-06	-0.016827	-0.016827
126.5	0.001228	-0.011273	-0.019411	-0.007163	-0.012161	-0.012161
127.5	0.000131	-0.020137	-0.020128	-0.013932	-0.006111	-0.006111
128.5	0.003778	-0.007405	-0.014207	-0.015722	0.001491	0.001491
129.5	-0.000928	0.004727	0.004335	-0.01934	0.023226	0.023226
130.5	-0.0009	0.001825	0.004083	-0.020969	0.024537	0.024537
131.5	0.004186	0.00768	0.003223	-0.023326	0.025944	0.025944
132.5	0.001853	0.007022	0.010895	-0.019036	0.029372	0.029372
133.5	0.004046	0.006103	0.013815	-0.012947	0.02642	0.02642
134.5	0.004399	0.009718	0.012352	-0.011251	0.02334	0.02334
135.5	0.003282	0.008925	0.012351	-0.007461	0.019666	0.019666
136.5	0.002538	0.006653	0.018705	-0.002617	0.021266	0.021266
137.5	-0.000839	0.013703	0.017057	0.001743	0.01534	0.01534
138.5	0.004024	-0.00212	0.011901	0.003137	0.008792	0.008792
139.5	0.004809	0.001945	0.021444	0.002362	0.019126	0.019126
140.5	0.000314	0.01551	0.025017	0.004096	0.021008	0.021008
141.5	0.002341	0.009153	0.022716	0.001001	0.021737	0.021737
142.5	0.001208	0.007096	0.023266	-0.006376	0.029454	0.029454
143.5	-0.001389	0.008594	0.013938	-0.009657	0.02337	0.02337
144.5	-0.001323	0.000262	0.002706	-0.009797	0.012382	0.012382
145.5	0.001701	-0.010507	0.002489	-0.009195	0.011578	0.011578
146.5	0.00014	0.002483	0.011173	0.000198	0.010977	0.010977
147.5	0.002685	0.011181	0.01865	0.006375	0.012354	0.012354
148.5	0.00057	0.007745	0.018317	0.008642	0.00976	0.00976
149.5	-0.000117	0.00529	0.017062	0.008174	0.008961	0.008961
150.5	0.001601	0.018837	0.020537	0.008004	0.012634	0.012634
151.5	0.002429	0.010833	0.01137	0.01076	0.000617	0.000617
152.5	0.003385	0.002334	0.002036	0.012671	-0.010771	-0.010771
153.5	0.006558	0.008771	-0.003315	0.01485	-0.01844	-0.01844
154.5	0.003361	0.004318	-0.002752	0.009001	-0.011859	-0.011859
155.5	-0.000659	-0.00421	-0.002378	0.004205	-0.006611	-0.006611
156.5	0.002266	-0.003512	-0.004552	0.000392	-0.004946	-0.004946
157.5	0.001697	0.000782	-0.005998	-0.004837	-0.001156	-0.001156

[truncated: 2 more sheets: Extended data figure 10g3, Extended data figure 10g4]
