# Supplementary material for: OPUS-DSD: deep structural disentanglement for cryo-EM single-particle analysis
Source: Nat Methods. 2023 Oct 9;20(11):1729–38. doi: 10.1038/s41592-023-02031-6 (PMC10630141; doi:10.1038/s41592-023-02031-6)
Supplement: Supplementary file 12 — Statistical source data. [file 41592_2023_2031_MOESM12_ESM.xlsx]

## Sheet: Extended Data Figure 7d
validation loss	training loss
-0.337088	-0.327105
-0.340967	-0.364083
-0.353288	-0.370577
-0.363862	-0.381314
-0.372725	-0.395352
-0.3773	-0.404234
-0.38401	-0.410142
-0.38301	-0.414305
-0.382632	-0.417902
-0.385389	-0.420566
-0.383824	-0.423832
-0.386305	-0.427018
-0.388946	-0.430156
-0.386595	-0.432861
-0.384585	-0.435999
-0.384753	-0.439758
-0.384924	-0.44315
-0.380661	-0.44446
-0.384294	-0.447969

## Sheet: Extended Data Figure 7e
Validation Loss	Training Loss
-0.337989	-0.331747
-0.357115	-0.371319
-0.366075	-0.386321
-0.374629	-0.398848
-0.380611	-0.404365
-0.383472	-0.410211
-0.384247	-0.414818
-0.387078	-0.418345
-0.387665	-0.421333
-0.386829	-0.423355
-0.38703	-0.42671
-0.386946	-0.429276
-0.38658	-0.432622
-0.386957	-0.434905
-0.385656	-0.438475
-0.385788	-0.441066
-0.384881	-0.443651
-0.383488	-0.446808
-0.382335	-0.450065
-0.381621	-0.453087
